# Supplementary material for: Non-antibiotic medication use in an Indonesian community cohort 0–18 months of age
Source: PLoS One. 2020 Nov 18;15(11):e0242410. doi: 10.1371/journal.pone.0242410 (PMC7673523; doi:10.1371/journal.pone.0242410)
Supplement: S1 Dataset — (XLSX) [file pone.0242410.s004.xlsx]

## Sheet: Demographic
sex	Intervention	TreatedbyCM	ageonfirstcm(d)	ageonfirstae(d)
M	Infants	Y	74	74
F	neonates	Y	66	66
M	Infants	Y	64	64
F	Placebo	Y	61	61
M	Infants	Y	18	11
F	Placebo	Y	43	43
M	Placebo	Y	130	130
F	neonates	Y	68	68
M	Infants	Y	61	61
F	Placebo	Y	10	6
M	Placebo	Y	30	30
M	neonates	Y	66	51
M	Infants	Y	66	66
M	Infants	Y	167	130
M	Placebo	Y	258	145
M	Infants	Y	126	8
M	Placebo	Y	149	27
M	neonates	Y	97	67
F	Infants	N	#N/A	108
M	neonates	Y	105	4
M	Infants	Y	17	17
M	Infants	N	#N/A	464
M	Infants	Y	29	27
M	Placebo	Y	172	65
M	neonates	Y	26	20
M	Placebo	Y	40	40
M	neonates	Y	19	19
M	neonates	Y	30	30
F	Infants	Y	48	48
M	neonates	Y	74	66
F	Placebo	Y	71	9
M	Placebo	Y	72	72
M	Infants	Y	80	77
F	neonates	Y	119	64
M	neonates	Y	165	139
F	Infants	Y	61	46
M	Placebo	Y	119	59
M	Placebo	Y	59	5
F	Infants	Y	324	128
F	neonates	N	#N/A	#N/A
M	Placebo	Y	18	3
M	neonates	Y	52	13
M	Infants	Y	61	61
F	Infants	Y	78	32
M	neonates	Y	45	45
M	neonates	Y	178	60
M	neonates	Y	100	26
F	Placebo	Y	24	3
M	neonates	Y	144	63
F	neonates	Y	16	16
F	Placebo	Y	21	21
F	Infants	Y	110	110
M	Placebo	Y	28	28
F	Placebo	Y	172	168
M	neonates	Y	77	64
F	neonates	Y	44	3
F	Placebo	Y	11	9
F	Infants	Y	91	5
M	Placebo	Y	52	21
M	Placebo	Y	130	74
F	neonates	Y	12	9
M	Placebo	Y	134	134
M	Placebo	Y	3	1
F	Infants	Y	14	12
F	neonates	Y	22	22
M	Placebo	Y	12	8
M	neonates	Y	199	7
M	Placebo	Y	63	63
M	neonates	Y	72	72
M	Placebo	Y	33	3
F	neonates	Y	4	4
F	Placebo	Y	3	3
M	neonates	Y	71	71
M	neonates	Y	66	66
M	neonates	Y	56	56
F	Placebo	Y	41	40
F	Placebo	Y	86	7
M	neonates	Y	56	4
F	Placebo	N	#N/A	3
F	Infants	Y	70	70
M	neonates	Y	59	59
M	Placebo	Y	44	39
M	Placebo	Y	15	13
M	neonates	Y	13	13
F	neonates	Y	13	3
F	Infants	N	#N/A	132
M	Placebo	Y	59	46
F	Infants	Y	80	79
M	Infants	N	#N/A	12
F	Placebo	Y	101	66
M	neonates	Y	85	85
M	neonates	N	#N/A	#N/A
F	Infants	Y	113	104
F	Infants	Y	112	111
F	Infants	Y	62	62
M	Placebo	Y	64	64
F	neonates	N	#N/A	59
F	neonates	Y	32	32
M	Infants	Y	142	142
F	Infants	Y	6	6
M	Placebo	Y	108	101
M	Infants	Y	103	103
M	Placebo	Y	125	124
F	Infants	N	#N/A	#N/A
M	neonates	Y	152	5
M	Placebo	Y	3	3
F	Placebo	N	#N/A	6
F	neonates	N	#N/A	#N/A
M	Infants	Y	39	38
F	neonates	Y	40	40
M	Placebo	Y	134	70
M	Infants	N	#N/A	#N/A
M	Placebo	Y	17	17
F	Placebo	N	#N/A	4
F	neonates	Y	139	67
F	Placebo	Y	74	74
M	Infants	Y	64	63
M	neonates	Y	61	61
F	Infants	Y	76	76
M	Placebo	Y	82	81
M	neonates	Y	24	21
M	Infants	Y	102	102
M	Placebo	Y	62	57
F	Infants	Y	26	22
F	neonates	Y	16	15
M	neonates	Y	66	65
F	Placebo	Y	77	77
M	Placebo	Y	143	29
F	neonates	Y	8	5
M	Placebo	Y	35	35
M	Placebo	Y	33	27
F	Infants	Y	14	4
F	Placebo	Y	32	25
M	neonates	Y	101	18
M	Infants	Y	91	70
M	Infants	Y	11	132
F	Infants	Y	57	22
F	Placebo	Y	88	88
M	Placebo	Y	76	66
M	neonates	Y	63	63
F	Placebo	Y	122	65
F	neonates	Y	63	63
F	neonates	Y	59	59
F	neonates	Y	69	2
F	neonates	Y	8	8
F	Infants	Y	61	61
F	Placebo	Y	61	9
M	Placebo	Y	109	68
F	Infants	Y	66	66
F	Placebo	Y	97	5
M	Infants	Y	67	3
M	Placebo	Y	69	69
M	Infants	Y	6	4
M	neonates	Y	14	14
M	Infants	Y	38	38
M	Placebo	Y	44	5
M	neonates	Y	62	4
F	Infants	Y	47	7
F	neonates	Y	66	66
M	Placebo	Y	60	60
M	Infants	Y	62	4
M	Placebo	Y	36	9
M	neonates	Y	14	11
M	Placebo	Y	71	35
M	Infants	Y	58	58
M	Infants	Y	95	5
F	neonates	Y	41	40
M	Infants	Y	68	6
M	Placebo	Y	103	11
F	neonates	Y	66	4
F	Placebo	Y	57	56
F	Infants	Y	60	26
F	neonates	Y	57	24
F	Placebo	Y	59	55
F	Infants	Y	51	40
M	neonates	Y	60	5
F	neonates	N	#N/A	4
M	neonates	Y	88	10
F	neonates	Y	111	18
M	Infants	Y	160	2
M	Infants	Y	63	56
M	Infants	Y	58	27
M	Infants	Y	100	7
M	Placebo	Y	3	2
M	Placebo	Y	135	4
M	Placebo	Y	59	59
M	Placebo	Y	54	30
M	Infants	Y	59	3
F	Infants	Y	64	43
M	Placebo	Y	75	58
M	Placebo	Y	130	69
M	Infants	Y	57	40
F	Infants	Y	34	32
M	neonates	Y	66	53
F	Infants	Y	103	20
M	Placebo	Y	48	47
F	neonates	Y	109	3
F	neonates	N	#N/A	#N/A
F	Placebo	Y	78	7
M	Placebo	Y	58	50
M	neonates	Y	25	18
M	neonates	Y	10	7
F	Infants	Y	45	11
F	Placebo	Y	41	6
M	neonates	N	#N/A	#N/A
M	neonates	Y	460	6
M	Infants	Y	10	10
M	Infants	Y	61	61
M	Infants	Y	20	12
M	neonates	Y	64	58
F	Placebo	Y	82	4
F	Placebo	N	#N/A	3
M	neonates	Y	55	16
M	Infants	Y	170	67
F	Infants	Y	97	19
F	Placebo	Y	55	14
M	neonates	Y	12	12
F	Infants	Y	83	30
F	neonates	Y	148	12
F	Placebo	Y	33	32
M	neonates	Y	270	5
F	Infants	Y	45	72
F	neonates	Y	85	85
F	Infants	Y	68	71
M	Infants	Y	84	84
F	Placebo	Y	45	45
M	Infants	Y	72	4
M	neonates	Y	58	6
M	Placebo	Y	116	65
M	neonates	Y	88	4
M	Placebo	Y	23	22
M	Infants	Y	27	27
F	neonates	Y	62	5
M	neonates	Y	59	59
M	Infants	Y	61	61
F	Infants	Y	6	4
F	neonates	Y	47	30
F	Infants	Y	137	11
M	Placebo	Y	141	7
F	Infants	Y	73	7
F	Placebo	N	#N/A	#N/A
F	Placebo	Y	13	5
M	Infants	Y	97	97
F	neonates	N	#N/A	10
M	Infants	Y	76	75
F	Infants	Y	223	223
M	Placebo	Y	45	45
F	Infants	Y	114	67
F	neonates	Y	68	6
F	Infants	Y	11	7
M	neonates	Y	65	26
F	Infants	Y	62	62
F	Placebo	Y	117	117
F	Placebo	Y	74	5
M	Infants	Y	62	3
F	Placebo	Y	68	4
M	Placebo	Y	76	4
M	Placebo	Y	113	110
M	neonates	N	#N/A	71
M	neonates	N	#N/A	#N/A
F	Placebo	Y	102	102
F	neonates	Y	63	48
M	Infants	Y	65	4
F	neonates	Y	75	68
F	Placebo	Y	58	4
F	Infants	N	#N/A	163
F	neonates	N	#N/A	3
M	Infants	Y	9	4
M	neonates	Y	65	3
F	Infants	N	#N/A	67
M	neonates	N	#N/A	263
F	Infants	Y	101	101
M	neonates	Y	66	12
F	Infants	Y	55	46
M	Placebo	Y	63	8
F	Infants	Y	61	61
F	Placebo	Y	6	5
M	neonates	N	#N/A	453
F	neonates	Y	62	4
M	Infants	N	#N/A	#N/A
M	neonates	Y	70	31
M	neonates	Y	43	5
M	neonates	Y	123	122
F	Infants	Y	98	97
F	Placebo	Y	66	66
F	neonates	Y	71	4
M	neonates	Y	101	28
M	Placebo	Y	42	7
M	neonates	Y	68	68
F	neonates	Y	79	71
M	neonates	Y	116	116
M	Infants	N	#N/A	#N/A
M	Placebo	Y	100	5
M	Placebo	Y	66	3
M	Placebo	Y	62	62
F	Placebo	Y	55	4
M	Infants	Y	103	68
M	Placebo	Y	55	55
F	Infants	Y	101	101
M	neonates	Y	103	4
F	Placebo	Y	64	3
M	neonates	Y	70	70
F	neonates	Y	62	6
M	Placebo	Y	131	131
M	Placebo	Y	47	33
M	Placebo	Y	66	66
M	neonates	Y	78	48
M	Infants	Y	95	4
F	neonates	Y	129	129
M	Placebo	Y	63	63
M	Infants	Y	64	64
F	Infants	Y	65	65
F	Placebo	Y	64	64
M	Placebo	Y	103	5
M	neonates	Y	62	58
M	Infants	Y	135	7
F	neonates	Y	22	22
M	neonates	Y	104	66
F	Placebo	Y	72	18
M	Infants	Y	146	63
F	Infants	Y	90	59
F	neonates	Y	96	3
M	neonates	Y	68	10
M	neonates	Y	150	127
M	Placebo	Y	101	63
F	Infants	Y	138	129
M	Infants	Y	64	64
F	Placebo	Y	67	57
F	neonates	Y	140	14
M	Infants	Y	30	27
F	Placebo	Y	156	4
F	Placebo	Y	55	6
M	Placebo	Y	52	16
M	neonates	Y	38	36
M	Infants	Y	39	7
F	Placebo	Y	47	47
M	neonates	Y	109	60
F	neonates	Y	62	3
M	neonates	Y	66	38
M	Infants	Y	95	61
M	Placebo	Y	62	12
F	Placebo	Y	15	65
F	Placebo	Y	30	30
M	neonates	Y	35	7
F	neonates	Y	26	9
M	Infants	Y	19	3
F	neonates	Y	37	7
F	Infants	Y	66	66
F	Infants	Y	62	3
M	Infants	Y	102	102
F	Placebo	Y	60	5
M	neonates	Y	54	12
M	Infants	Y	46	42
F	Placebo	Y	18	18
M	Placebo	Y	62	62
M	Infants	Y	106	35
M	Placebo	Y	63	2
F	neonates	Y	136	134
F	neonates	Y	100	7
M	Placebo	Y	16	15
F	Infants	Y	25	4
F	Infants	Y	52	10
F	Infants	Y	64	10
F	neonates	Y	100	81
F	neonates	Y	93	57
F	Placebo	Y	58	55
F	neonates	Y	48	8
M	Placebo	Y	29	29
M	Infants	Y	44	41
F	Infants	Y	134	66
F	neonates	Y	25	3
M	Infants	Y	65	6
F	Placebo	Y	62	56
F	Placebo	Y	101	20
M	neonates	Y	58	7
F	Placebo	Y	27	27
F	neonates	N	#N/A	#N/A
M	Infants	Y	68	61
F	Infants	N	#N/A	108
F	Infants	Y	120	58
F	Infants	Y	146	5
M	Infants	Y	133	51
M	Placebo	Y	136	56
M	neonates	N	#N/A	5
F	Infants	Y	60	5
F	neonates	Y	101	58
M	Infants	Y	100	59
F	Placebo	Y	107	107
M	Infants	Y	59	53
M	Infants	Y	109	3
F	Placebo	Y	139	139
F	neonates	Y	99	60
M	Placebo	Y	38	7
M	neonates	Y	58	57
M	neonates	Y	100	96
F	Placebo	Y	120	120
F	neonates	Y	102	6
M	Infants	Y	101	58
F	neonates	N	#N/A	36
M	neonates	Y	101	11
M	neonates	N	#N/A	64
F	Infants	Y	104	6
F	Placebo	Y	33	33
F	Infants	Y	131	130
M	neonates	Y	133	9
M	neonates	Y	33	4
F	Infants	Y	88	25
M	neonates	Y	27	5
F	Placebo	N	#N/A	109
M	neonates	Y	114	12
M	neonates	Y	96	96
M	neonates	Y	93	4
M	neonates	Y	10	10
M	neonates	Y	5	5
M	neonates	Y	35	35
F	Placebo	Y	122	36
F	Placebo	Y	70	17
F	Infants	Y	67	5
M	Placebo	Y	61	61
F	Placebo	Y	156	34
M	neonates	Y	103	70
F	Infants	Y	24	5
F	Placebo	Y	52	52
M	Infants	Y	142	64
M	Placebo	Y	65	9
F	neonates	Y	115	6
M	Placebo	Y	63	63
F	neonates	Y	114	113
M	Infants	N	#N/A	65
F	Placebo	Y	51	13
M	Infants	N	#N/A	8
F	Infants	Y	70	5
F	Infants	Y	64	60
M	neonates	Y	67	67
F	Placebo	Y	74	67
M	neonates	Y	12	5
F	Infants	Y	3	3
F	Placebo	Y	93	4
F	Infants	Y	64	64
M	Placebo	Y	56	56
M	neonates	Y	62	8
F	neonates	Y	52	8
M	Infants	Y	47	43
M	neonates	Y	20	20
M	Infants	Y	48	11
F	neonates	Y	59	18
M	neonates	Y	8	8
F	neonates	Y	41	5
M	neonates	N	#N/A	65
M	Placebo	Y	64	4
F	Placebo	Y	53	6
F	Infants	Y	3	3
F	Infants	N	#N/A	4
M	Placebo	N	#N/A	#N/A
M	neonates	Y	17	14
F	Infants	Y	61	3
F	Placebo	Y	29	5
M	neonates	Y	66	10
F	Infants	Y	25	24
F	Placebo	Y	61	61
F	Placebo	Y	46	16
M	Placebo	Y	17	5
F	Infants	Y	134	96
M	neonates	N	#N/A	6
F	Infants	N	#N/A	7
F	Placebo	Y	111	60
M	Placebo	N	#N/A	6
M	Infants	Y	15	13
F	Placebo	Y	101	5
F	Infants	N	#N/A	97
M	neonates	N	#N/A	73
F	Placebo	Y	3	3
M	Placebo	Y	65	64
M	neonates	Y	80	69
M	Infants	Y	86	9
F	Placebo	Y	128	128
F	Placebo	N	#N/A	10
M	neonates	Y	101	94
M	Placebo	Y	73	57
F	Placebo	Y	46	10
M	Placebo	Y	48	44
F	Infants	N	#N/A	6
M	neonates	N	#N/A	60
M	Placebo	Y	25	2
M	Infants	N	#N/A	8
F	Infants	Y	200	105
F	Infants	Y	21	19
F	Placebo	N	#N/A	12
F	neonates	N	#N/A	6
F	neonates	Y	61	59
M	neonates	N	#N/A	#N/A
M	Placebo	Y	130	129
F	neonates	Y	73	7
F	Infants	Y	75	11
M	neonates	Y	134	101
M	Placebo	Y	88	59
M	Infants	Y	123	100
M	neonates	Y	78	78
M	Infants	Y	124	6
F	Placebo	Y	69	66
F	Infants	Y	133	132
M	Placebo	N	#N/A	4
F	Infants	Y	103	97
F	neonates	N	#N/A	#N/A
F	Infants	N	#N/A	70
F	Infants	Y	102	67
M	neonates	Y	80	38
M	Placebo	Y	40	33
F	Infants	N	#N/A	60
F	Infants	Y	65	18
F	Placebo	Y	77	42
M	neonates	Y	69	13
M	Placebo	Y	7	7
F	Infants	Y	34	26
M	Infants	Y	64	4
M	Placebo	Y	6	6
F	Placebo	Y	100	100
M	Infants	Y	61	61
M	Placebo	Y	58	4
F	Infants	Y	26	26
M	neonates	Y	12	12
F	neonates	Y	4	4
F	Infants	Y	6	6
M	Placebo	Y	61	46
F	Placebo	Y	6	6
M	Infants	Y	137	103
M	Infants	Y	10	6
F	Infants	Y	116	70
M	neonates	Y	36	11
F	Placebo	Y	71	70
F	neonates	Y	70	4
M	Infants	Y	4	4
M	Placebo	Y	103	106
F	Placebo	Y	18	18
F	neonates	Y	140	13
F	Placebo	Y	66	55
M	neonates	Y	49	8
F	Placebo	Y	120	120
F	neonates	Y	64	64
F	Infants	Y	20	18
M	neonates	Y	39	39
M	neonates	Y	28	21
M	Placebo	Y	73	66
M	Infants	N	#N/A	#N/A
M	neonates	Y	69	68
M	Infants	Y	54	54
M	Infants	Y	76	76
F	Placebo	Y	72	72
M	neonates	Y	4	4
M	neonates	Y	101	36
M	Infants	Y	31	14
F	Placebo	Y	63	63
M	Infants	Y	29	29
M	neonates	Y	65	25
F	neonates	N	#N/A	67
M	neonates	Y	112	49
M	Infants	Y	4	4
M	neonates	Y	53	6
M	Placebo	Y	75	4
M	neonates	Y	156	46
F	neonates	Y	133	30
F	neonates	Y	106	106
F	neonates	Y	68	68
M	neonates	Y	78	78
F	neonates	Y	111	67
F	Placebo	Y	7	6
M	Infants	N	#N/A	#N/A
M	Infants	Y	79	68
M	neonates	Y	103	8
M	Infants	Y	67	67
F	neonates	N	#N/A	5
F	Infants	Y	43	27
F	neonates	N	#N/A	6
F	Infants	N	#N/A	#N/A
M	Infants	Y	67	67
M	Placebo	Y	125	122
M	Placebo	Y	11	11
F	Placebo	Y	99	8
F	neonates	Y	77	63
M	Infants	Y	133	133
F	Infants	Y	74	74
F	Placebo	Y	5	5
M	Placebo	N	#N/A	64
M	neonates	Y	16	9
M	Placebo	Y	71	71
M	Placebo	N	#N/A	#N/A
M	Placebo	Y	13	4
M	Placebo	Y	18	8
F	neonates	Y	44	44
F	neonates	Y	75	75
F	Infants	Y	62	6
F	neonates	Y	154	12
F	neonates	N	#N/A	3
M	Infants	Y	143	109
M	Infants	Y	137	63
M	Placebo	Y	65	4
F	neonates	Y	9	5
F	neonates	Y	57	10
M	Infants	Y	27	4
M	neonates	Y	70	70
F	Placebo	Y	14	13
F	neonates	Y	33	33
M	Placebo	Y	20	18
F	Placebo	Y	40	40
F	Infants	Y	127	8
F	neonates	Y	71	71
M	Infants	Y	94	35
M	Placebo	Y	60	52
M	Infants	Y	64	28
M	Placebo	N	#N/A	#N/A
M	Placebo	Y	13	13
F	neonates	Y	172	136
F	neonates	N	#N/A	#N/A
M	Placebo	Y	172	170
M	Infants	Y	27	5
M	neonates	Y	33	32
F	Placebo	N	#N/A	#N/A
F	Infants	Y	175	62
F	Placebo	Y	125	76
M	Infants	Y	95	74
F	Placebo	Y	73	71
F	Infants	N	#N/A	#N/A
F	neonates	Y	126	4
M	Infants	Y	91	83
F	neonates	Y	31	6
F	Infants	Y	91	68
M	neonates	Y	39	10
F	Infants	Y	145	72
M	neonates	Y	64	64
F	Infants	Y	71	71
F	Placebo	Y	24	23
F	neonates	Y	25	24
F	neonates	Y	11	10
F	Placebo	Y	100	63
F	Placebo	Y	15	5
M	Infants	Y	65	65
F	neonates	Y	47	46
F	Placebo	Y	64	45
F	Placebo	Y	45	38
F	Infants	Y	148	141
M	neonates	Y	31	5
F	Placebo	Y	66	12
M	neonates	Y	167	6
M	neonates	Y	8	8
F	Placebo	Y	68	6
M	Placebo	Y	135	135
F	neonates	Y	74	31
M	Infants	Y	21	20
M	Placebo	Y	100	100
F	Infants	Y	58	58
F	Placebo	N	#N/A	84
M	Placebo	Y	56	48
F	neonates	Y	68	67
F	Infants	Y	66	8
M	Placebo	Y	10	10
F	Infants	Y	69	68
M	neonates	Y	109	67
F	Placebo	Y	64	64
M	Infants	Y	60	28
M	neonates	Y	112	16
F	neonates	N	#N/A	#N/A
F	neonates	Y	159	158
M	neonates	Y	25	6
M	Placebo	Y	19	3
F	neonates	Y	20	16
M	Infants	Y	101	5
F	Infants	Y	142	5
F	neonates	Y	59	59
F	neonates	Y	140	11
M	Placebo	Y	21	20
F	Infants	Y	55	10
F	Infants	N	#N/A	2
M	Placebo	Y	71	70
F	Placebo	Y	152	111
F	Placebo	Y	36	4
F	neonates	N	#N/A	4
F	Infants	Y	22	5
F	Infants	Y	62	61
M	Placebo	Y	31	9
M	neonates	Y	25	4
F	Infants	Y	103	3
F	neonates	N	#N/A	#N/A
F	Placebo	Y	137	103
M	Infants	Y	10	9
M	Infants	N	#N/A	60
F	neonates	Y	21	16
M	Infants	Y	60	46
M	Infants	Y	64	64
F	Placebo	Y	139	62
F	Infants	Y	70	6
F	Placebo	Y	69	3
M	Infants	Y	65	64
M	neonates	Y	199	193
F	neonates	Y	65	5
F	Placebo	Y	73	73
M	Placebo	Y	53	38
M	Placebo	Y	18	18
F	Placebo	Y	55	53
F	Infants	Y	72	72
M	neonates	Y	103	77
F	Placebo	Y	72	4
F	neonates	Y	69	66
F	Placebo	Y	114	71
M	Infants	Y	28	28
M	neonates	Y	65	50
M	neonates	Y	48	47
M	neonates	Y	124	3
M	Placebo	Y	56	10
F	neonates	Y	96	95
M	Placebo	Y	63	62
F	neonates	Y	70	33
M	neonates	Y	156	38
M	Infants	Y	62	62
M	Infants	Y	8	6
M	Infants	Y	63	4
M	neonates	Y	63	6
M	Placebo	Y	70	4
F	Infants	Y	519	334
F	Infants	Y	93	65
F	neonates	Y	18	16
M	neonates	Y	100	5
F	Infants	Y	19	19
M	Placebo	Y	346	47
M	neonates	Y	74	66
M	Placebo	Y	130	5
M	neonates	Y	50	10
M	Placebo	Y	34	33
M	Placebo	Y	148	31
F	Placebo	N	#N/A	14
F	Placebo	Y	102	101
M	Infants	Y	119	119
M	neonates	Y	8	8
F	Infants	Y	60	60
F	Placebo	Y	12	12
M	neonates	N	#N/A	3
M	Placebo	N	#N/A	#N/A
M	neonates	Y	100	62
M	Infants	Y	159	156
M	Placebo	N	#N/A	66
F	neonates	Y	34	32
F	Placebo	Y	86	4
M	Infants	Y	140	101
M	Placebo	Y	203	136
M	neonates	Y	4	4
M	Placebo	Y	61	10
F	Infants	Y	102	96
F	Placebo	N	#N/A	7
M	Infants	Y	63	32
M	Placebo	Y	9	9
F	neonates	Y	11	11
M	Infants	Y	35	35
M	Infants	Y	15	5
F	neonates	Y	142	136
F	neonates	Y	64	64
F	Placebo	Y	6	6
M	neonates	Y	130	130
F	neonates	Y	54	54
F	Placebo	Y	66	6
F	neonates	Y	103	63
M	neonates	Y	55	53
F	Infants	Y	137	66
M	neonates	Y	104	64
F	Placebo	Y	66	66
F	neonates	Y	49	49
F	Infants	Y	72	72
M	neonates	Y	26	26
F	neonates	Y	157	66
M	Infants	Y	125	35
M	Infants	Y	91	7
M	neonates	Y	110	3
F	neonates	Y	11	6
M	neonates	Y	152	64
F	Placebo	Y	109	64
F	Placebo	Y	111	66
M	neonates	N	#N/A	111
M	neonates	Y	10	7
F	Infants	Y	63	4
M	Infants	N	#N/A	61
M	neonates	Y	104	104
M	Infants	Y	44	34
M	Placebo	Y	105	62
F	Placebo	Y	74	14
M	Infants	Y	114	113
F	Infants	Y	500	68
M	neonates	Y	66	3
M	Placebo	N	#N/A	#N/A
M	Infants	N	#N/A	#N/A
F	neonates	N	#N/A	#N/A
M	Infants	Y	121	4
F	Infants	N	#N/A	340
F	Infants	Y	103	3
F	neonates	Y	13	5
F	Infants	N	#N/A	74
F	neonates	Y	11	11
M	neonates	Y	94	90
F	Placebo	N	#N/A	75
F	neonates	Y	71	70
F	Infants	Y	72	4
M	neonates	Y	67	67
F	Infants	Y	68	68
F	Infants	Y	76	70
F	neonates	Y	88	65
M	Infants	Y	73	5
F	neonates	Y	61	59
M	Infants	Y	120	4
F	neonates	Y	19	17
M	neonates	Y	59	59
M	Infants	Y	60	60
M	Infants	Y	46	45
M	neonates	N	#N/A	13
M	Placebo	Y	63	2
M	neonates	Y	66	66
F	Infants	Y	161	60
F	neonates	Y	12	8
F	Infants	Y	11	11
F	neonates	Y	106	105
M	neonates	Y	64	64
F	neonates	Y	111	110
M	neonates	Y	107	68
M	neonates	N	#N/A	5
M	Placebo	Y	68	68
F	neonates	Y	71	71
F	neonates	Y	79	147
F	neonates	Y	101	5
F	Placebo	Y	19	13
M	Infants	Y	58	20
F	Placebo	N	#N/A	26
M	Placebo	Y	139	14
M	Infants	Y	26	26
M	Placebo	Y	108	53
F	Placebo	Y	60	3
M	Placebo	Y	71	4
F	Placebo	Y	21	4
M	neonates	Y	47	9
F	Infants	Y	62	4
F	Placebo	Y	34	34
F	neonates	Y	96	46
M	Placebo	Y	72	13
M	Infants	Y	67	6
M	Placebo	Y	104	4
F	Placebo	Y	104	21
F	Infants	Y	59	4
M	Infants	Y	32	15
M	Placebo	Y	110	61
F	Placebo	Y	15	15
M	Placebo	Y	117	7
M	Placebo	Y	35	6
F	Infants	Y	83	83
F	neonates	Y	55	55
M	Placebo	Y	70	2
F	Placebo	Y	110	110
F	Placebo	Y	68	67
M	Infants	Y	54	6
M	Infants	Y	68	4
M	neonates	Y	63	8
M	Infants	Y	3	3
F	Placebo	Y	53	53
F	neonates	Y	9	4
M	Infants	N	#N/A	68
F	Placebo	Y	67	66
F	Placebo	N	#N/A	237
M	Placebo	N	#N/A	101
M	Placebo	Y	49	8
M	Placebo	Y	46	7
M	Infants	Y	45	44
F	neonates	Y	167	13
M	Infants	Y	29	19
F	Placebo	N	#N/A	#N/A
F	Placebo	N	#N/A	#N/A
M	Placebo	N	#N/A	107
F	Infants	Y	107	65
F	Infants	Y	64	64
M	neonates	Y	66	63
M	Infants	N	#N/A	7
M	Placebo	Y	144	144
F	Infants	Y	134	134
M	neonates	Y	51	44
F	neonates	Y	76	5
F	Placebo	Y	120	119
M	neonates	Y	97	68
F	Infants	Y	113	77
M	Infants	Y	75	75
M	Infants	Y	43	34
F	Placebo	Y	68	6
M	Infants	Y	108	6
M	Infants	Y	115	5
M	neonates	Y	65	64
M	Infants	Y	66	66
M	Placebo	Y	64	64
F	Placebo	Y	48	48
M	Infants	Y	72	5
F	neonates	Y	110	6
F	Infants	Y	68	2
M	neonates	Y	76	76
F	Infants	Y	72	48
M	Placebo	Y	64	11
M	Placebo	Y	32	3
F	neonates	Y	10	6
M	neonates	Y	26	14
M	neonates	N	#N/A	#N/A
F	Infants	N	#N/A	#N/A
F	neonates	Y	110	21
F	Placebo	Y	77	75
F	neonates	N	#N/A	106
M	neonates	Y	72	34
F	Infants	Y	35	33
F	neonates	Y	94	8
F	Infants	Y	101	101
F	Placebo	Y	13	12
M	Infants	N	#N/A	#N/A
M	neonates	Y	15	15
F	Placebo	Y	9	9
M	Infants	Y	23	7
M	neonates	Y	14	14
M	neonates	Y	73	73
M	Placebo	N	#N/A	111
F	Infants	Y	71	71
F	Placebo	Y	126	102
M	Infants	N	#N/A	68
M	Placebo	Y	25	24
M	Infants	N	#N/A	62
M	Infants	N	#N/A	#N/A
F	neonates	Y	133	133
F	neonates	Y	101	64
F	Placebo	N	#N/A	100
F	Placebo	N	#N/A	#N/A
F	neonates	Y	148	147
M	Infants	N	#N/A	64
M	Placebo	Y	145	31
F	Placebo	N	#N/A	5
F	neonates	N	#N/A	65
F	Infants	Y	66	66
F	Infants	Y	136	108
F	neonates	Y	59	59
F	neonates	Y	29	28
M	Placebo	N	#N/A	71
F	neonates	Y	89	89
F	neonates	Y	65	65
F	Infants	Y	64	64
F	neonates	N	#N/A	136
M	neonates	N	#N/A	65
M	Infants	N	#N/A	134
M	Infants	N	#N/A	4
F	Placebo	Y	64	64
F	Placebo	Y	101	63
F	Placebo	N	#N/A	#N/A
F	neonates	N	#N/A	#N/A
F	neonates	Y	67	67
M	Infants	N	#N/A	#N/A
F	Infants	N	#N/A	#N/A
M	neonates	N	#N/A	#N/A
M	Infants	N	#N/A	61
F	Infants	Y	63	63
M	Infants	Y	148	80
F	neonates	N	#N/A	62
M	Infants	N	#N/A	#N/A
F	Infants	Y	71	71
M	Infants	Y	5	5
F	Infants	Y	62	62
M	Placebo	N	#N/A	60
F	Placebo	Y	49	48
M	Placebo	Y	108	63
M	Placebo	Y	62	62
F	Infants	Y	12	8
F	Placebo	Y	97	65
F	Placebo	Y	207	67
M	neonates	Y	29	29
F	neonates	Y	92	91
M	Infants	Y	9	7
M	neonates	Y	11	10
M	Placebo	Y	105	63
F	Placebo	Y	61	61
M	neonates	N	#N/A	4
F	Placebo	Y	28	27
F	neonates	Y	51	6
M	neonates	Y	103	102
M	neonates	Y	62	62
F	Placebo	Y	13	4
M	neonates	Y	100	64
F	neonates	Y	105	68
F	Placebo	Y	79	79
M	Infants	Y	51	49
M	Infants	Y	62	62
F	Infants	N	#N/A	#N/A
F	Placebo	Y	152	149
F	Placebo	Y	52	52
F	Infants	Y	63	63
M	Infants	Y	39	31
F	neonates	Y	73	68
F	Placebo	Y	122	121
M	neonates	Y	107	10
F	Infants	Y	16	8
F	Infants	N	#N/A	140
M	neonates	Y	151	16
F	Infants	Y	65	65
M	Placebo	Y	46	4
F	Placebo	Y	39	34
F	Infants	Y	33	3
F	Placebo	Y	46	46
F	Placebo	N	#N/A	65
M	Placebo	N	#N/A	69
M	neonates	Y	47	8
F	neonates	Y	50	7
F	neonates	N	#N/A	8
M	neonates	N	#N/A	#N/A
M	Placebo	Y	33	29
M	neonates	N	#N/A	67
M	Infants	Y	56	7
F	Placebo	Y	86	63
F	Infants	Y	68	68
M	Placebo	Y	107	68
M	Placebo	Y	70	64
M	Placebo	Y	65	64
F	Infants	N	#N/A	73
F	neonates	N	#N/A	75
F	Placebo	N	#N/A	12
M	neonates	Y	23	7
M	Infants	Y	103	103
F	Placebo	Y	107	107
M	Placebo	Y	61	61
M	Infants	Y	136	135
M	Infants	N	#N/A	5
M	Infants	Y	85	82
M	Placebo	Y	65	65
F	neonates	Y	146	146
M	neonates	N	#N/A	113
M	Placebo	Y	65	65
M	Infants	Y	20	17
M	neonates	Y	107	66
M	neonates	Y	7	7
M	neonates	N	#N/A	59
M	Placebo	Y	232	3
F	neonates	N	#N/A	#N/A
F	Placebo	Y	52	2
M	Infants	Y	65	3
M	Infants	Y	65	65
F	Infants	Y	102	6
M	Placebo	Y	65	3
F	Placebo	Y	109	64
F	Infants	Y	13	9
F	Placebo	Y	114	106
M	Infants	N	#N/A	#N/A
F	Infants	Y	130	70
F	neonates	Y	111	63
M	Infants	N	#N/A	62
F	neonates	Y	121	118
F	neonates	Y	145	3
F	neonates	Y	114	8
F	Infants	Y	142	65
F	Infants	Y	174	101
M	Placebo	N	#N/A	75
F	Placebo	Y	104	4
F	Infants	Y	7	5
F	Placebo	Y	141	141
M	Infants	Y	70	70
F	neonates	Y	68	68
F	Placebo	Y	67	67
F	Infants	Y	62	62
F	Infants	Y	84	9
F	Placebo	Y	68	67
F	Placebo	Y	70	69
M	Infants	Y	138	70
F	Placebo	Y	114	65
F	Placebo	N	#N/A	2
F	Infants	N	#N/A	66
F	neonates	N	#N/A	67
F	Placebo	N	#N/A	#N/A
M	Infants	Y	67	67
M	Infants	N	#N/A	5
F	neonates	N	#N/A	72
M	Placebo	Y	68	68
F	Placebo	N	#N/A	6
F	Placebo	Y	66	64
M	neonates	N	#N/A	3
F	Placebo	N	#N/A	74
M	Infants	N	#N/A	#N/A
F	Placebo	N	#N/A	#N/A
F	Infants	N	#N/A	#N/A
M	Placebo	N	#N/A	#N/A
M	neonates	N	#N/A	8
F	Placebo	N	#N/A	#N/A
F	neonates	Y	66	65
M	Infants	Y	41	39
M	Infants	Y	68	2
F	Infants	Y	36	36
M	Placebo	Y	56	55
F	neonates	Y	60	60
F	neonates	Y	47	46
M	neonates	Y	38	10
M	Placebo	Y	34	4
M	Placebo	Y	21	3
F	Placebo	N	#N/A	#N/A
M	neonates	Y	56	3
F	Placebo	Y	36	9
M	Infants	N	#N/A	62
M	Placebo	Y	23	4
M	Infants	Y	60	60
F	Infants	Y	4	4
F	Infants	Y	136	10
F	Infants	Y	27	27
M	neonates	N	#N/A	77
M	Placebo	N	#N/A	5
M	Placebo	Y	110	76
M	Placebo	N	#N/A	107
M	Placebo	N	#N/A	#N/A
M	Infants	Y	74	73
M	neonates	N	#N/A	#N/A
F	Placebo	Y	18	18
M	Infants	Y	164	61
M	neonates	Y	25	7
M	Placebo	N	#N/A	276
F	Infants	N	#N/A	#N/A
M	Infants	N	#N/A	75
F	Placebo	N	#N/A	107
M	neonates	Y	74	3
F	neonates	Y	104	104
M	neonates	Y	210	5
F	Infants	N	#N/A	7
M	Placebo	Y	284	106
F	Infants	N	#N/A	4
M	Placebo	Y	64	64
M	Placebo	N	#N/A	9
M	neonates	Y	145	117
F	Placebo	N	#N/A	450
F	Placebo	N	#N/A	7
M	neonates	N	#N/A	#N/A
M	Placebo	Y	112	112
M	Placebo	Y	144	12
M	Infants	N	#N/A	146
M	Placebo	N	#N/A	#N/A
M	Placebo	N	#N/A	7
F	neonates	Y	107	107
F	Placebo	Y	146	4
M	Infants	N	#N/A	117
F	neonates	Y	80	3
F	neonates	Y	173	66
F	Infants	Y	13	13
M	neonates	N	#N/A	25
F	Placebo	Y	40	9
M	Placebo	Y	14	3
M	Infants	Y	33	32
F	Infants	Y	73	3
M	neonates	Y	15	15
M	neonates	Y	46	44
F	Infants	N	#N/A	4
F	Infants	Y	143	73
M	Placebo	Y	121	121
M	Infants	N	#N/A	174
M	Placebo	Y	140	65
M	Placebo	Y	20	19
F	neonates	N	#N/A	#N/A
M	Infants	N	#N/A	#N/A
F	Placebo	N	#N/A	68
F	neonates	N	#N/A	7
M	Placebo	Y	97	96
F	Placebo	N	#N/A	63
F	Placebo	Y	62	4
F	Placebo	Y	61	61
F	Placebo	Y	127	8
F	Infants	Y	64	64
F	neonates	Y	40	37
M	Placebo	N	#N/A	67
M	Infants	Y	67	4
F	Infants	Y	200	9
F	neonates	Y	161	10
F	Placebo	Y	64	12
M	Infants	Y	151	149
M	Infants	Y	58	56
M	neonates	Y	71	3
M	neonates	Y	91	72
M	Infants	Y	86	84
M	neonates	Y	70	70
F	Placebo	Y	74	62
M	neonates	Y	85	70
F	Infants	N	#N/A	#N/A
M	Infants	Y	95	10
M	Placebo	Y	32	25
F	neonates	Y	163	2
M	Placebo	N	#N/A	69
M	Placebo	Y	85	6
M	neonates	N	#N/A	70
M	Infants	N	#N/A	9
M	Placebo	Y	138	69
M	Placebo	Y	73	29
F	neonates	N	#N/A	39
M	Infants	Y	163	156
M	Placebo	Y	144	66
F	neonates	Y	120	70
F	Placebo	Y	71	15
F	Placebo	Y	145	7
M	Infants	N	#N/A	6
M	Infants	N	#N/A	7
M	Placebo	Y	119	112
F	Placebo	N	#N/A	6
F	neonates	N	#N/A	69
M	Placebo	Y	112	76
F	neonates	Y	67	2
F	Placebo	Y	67	67
F	Placebo	Y	158	68
F	Placebo	N	#N/A	134
F	neonates	Y	71	71
M	neonates	Y	42	7
F	neonates	Y	47	44
M	Placebo	Y	9	7
F	Infants	Y	136	4
F	Infants	Y	9	9
M	neonates	Y	133	5
M	Infants	Y	72	7
M	Infants	Y	97	69
M	neonates	Y	15	15
M	Placebo	Y	62	18
M	Placebo	N	#N/A	#N/A
M	Placebo	N	#N/A	#N/A
F	Infants	N	#N/A	264
M	Infants	Y	232	110
F	neonates	Y	143	5
M	Placebo	N	#N/A	453
F	Placebo	Y	145	143
F	neonates	Y	13	11
F	neonates	Y	73	11
M	Infants	N	#N/A	3
F	Infants	Y	97	6
F	Placebo	Y	22	19
M	neonates	Y	41	40
M	Placebo	Y	129	129
M	Placebo	N	#N/A	138
F	neonates	Y	139	3
F	Infants	N	#N/A	8
F	Placebo	Y	65	65
M	neonates	Y	63	63
M	neonates	Y	62	62
F	Infants	Y	59	59
M	neonates	N	#N/A	4
M	Placebo	Y	61	61
M	neonates	Y	16	6
F	Placebo	Y	110	107
M	Infants	N	#N/A	4
M	neonates	Y	102	5
M	Placebo	Y	83	7
M	Placebo	N	#N/A	#N/A
M	neonates	Y	75	9
M	Infants	N	#N/A	1
M	Placebo	N	#N/A	#N/A
M	Infants	Y	116	75
F	Placebo	Y	143	4
F	Placebo	N	#N/A	72
F	neonates	Y	109	5
M	Infants	Y	75	75
M	Infants	N	#N/A	#N/A
M	Placebo	Y	36	7
M	neonates	Y	69	69
M	neonates	Y	43	43
M	Placebo	Y	65	8
F	neonates	Y	19	18
M	Infants	Y	155	7
F	Placebo	Y	59	5
F	neonates	N	#N/A	4
F	Placebo	Y	29	28
M	Placebo	N	#N/A	#N/A
F	Placebo	Y	10	9
F	neonates	Y	60	10
M	neonates	Y	103	4
F	Placebo	Y	102	102
F	neonates	Y	17	15
F	Infants	Y	105	104
M	neonates	N	#N/A	#N/A
F	Placebo	Y	8	5
F	Placebo	Y	59	41
F	Infants	Y	135	3
M	Placebo	Y	124	123
M	Placebo	Y	4	4
M	Infants	Y	22	19
M	neonates	Y	16	16
F	Placebo	Y	19	19
F	neonates	Y	61	7
F	neonates	Y	11	9
F	neonates	Y	92	91
F	neonates	Y	63	62
M	Placebo	N	#N/A	135
F	Infants	Y	37	37
M	neonates	Y	133	18
F	Placebo	Y	74	74
F	neonates	Y	34	34
F	Infants	Y	50	49
M	Placebo	N	#N/A	66
F	neonates	N	#N/A	#N/A
F	Placebo	Y	67	67
F	neonates	Y	68	56
F	Placebo	Y	92	66
F	Placebo	Y	31	10
M	Placebo	Y	67	67
M	Placebo	Y	67	67
M	Infants	Y	22	5
F	neonates	Y	40	23
F	Infants	Y	45	11
F	Infants	N	#N/A	68
F	neonates	Y	21	20
M	Infants	Y	142	7
F	neonates	Y	32	13
F	Placebo	N	#N/A	31
M	Placebo	Y	121	115
M	neonates	Y	20	8
M	Infants	Y	17	16
F	Infants	N	#N/A	#N/A
F	Placebo	N	#N/A	63
M	neonates	Y	113	36
F	neonates	Y	108	108
F	Placebo	N	#N/A	6
M	Infants	Y	44	7
M	Infants	Y	81	81
M	Placebo	N	#N/A	#N/A
M	neonates	N	#N/A	68
M	Placebo	Y	113	112
M	Infants	Y	162	69
F	Infants	Y	8	8
F	Placebo	N	#N/A	75
F	neonates	Y	57	56
F	neonates	Y	91	90
M	neonates	N	#N/A	#N/A
M	Infants	Y	113	71
M	neonates	Y	108	71
F	Infants	N	#N/A	67
F	neonates	N	#N/A	70
F	Placebo	Y	36	28
M	Placebo	Y	43	36
M	neonates	Y	65	64
F	Infants	Y	114	109
M	Infants	Y	140	10
F	Infants	Y	107	107
M	Placebo	Y	92	76
M	Placebo	N	#N/A	62
M	Infants	Y	132	4
M	Placebo	Y	21	17
M	Infants	Y	14	2
F	Placebo	Y	128	127
F	Infants	N	#N/A	62
F	neonates	Y	102	102
F	Infants	Y	103	103
F	Placebo	Y	145	67
F	Placebo	N	#N/A	#N/A
M	Placebo	Y	64	64
F	Infants	N	#N/A	65
F	Infants	Y	65	65
M	Placebo	Y	61	60
F	Placebo	Y	44	43
M	Infants	Y	107	64
F	Infants	N	#N/A	2
F	neonates	N	#N/A	#N/A
M	Infants	N	#N/A	63
M	neonates	Y	29	23
F	Placebo	Y	67	66
F	Placebo	Y	41	38
F	neonates	N	#N/A	#N/A
M	neonates	N	#N/A	481
F	Infants	N	#N/A	#N/A
F	Infants	N	#N/A	#N/A
F	Placebo	Y	20	19
F	Infants	Y	64	64
M	Placebo	N	#N/A	#N/A
M	neonates	Y	58	58
F	neonates	N	#N/A	#N/A
M	Infants	Y	36	3
F	neonates	Y	60	60
M	Placebo	N	#N/A	60
F	Infants	N	#N/A	65
M	Placebo	Y	63	9
M	Placebo	Y	21	19
F	Infants	Y	168	65
M	neonates	Y	62	12
F	Infants	N	#N/A	103
F	neonates	Y	60	60
F	Placebo	Y	62	62
M	Placebo	Y	62	62
M	Placebo	Y	58	58
M	Infants	N	#N/A	#N/A
M	neonates	N	#N/A	#N/A
F	Placebo	Y	41	40
M	Placebo	Y	16	13
F	neonates	Y	63	4
F	Placebo	N	#N/A	#N/A
M	Infants	N	#N/A	385
M	neonates	N	#N/A	5
M	Placebo	N	#N/A	59
M	Infants	N	#N/A	#N/A
M	neonates	Y	61	61
F	neonates	Y	103	103
M	Placebo	Y	59	59
M	neonates	Y	101	101
M	Infants	Y	60	60
M	Infants	Y	47	46
M	neonates	Y	117	103
M	Infants	N	#N/A	#N/A
M	Infants	Y	58	58
M	Infants	N	#N/A	#N/A
M	neonates	Y	55	7
M	Placebo	N	#N/A	12
M	Placebo	Y	133	6
F	neonates	N	#N/A	8
F	Infants	Y	73	73
M	Infants	N	#N/A	#N/A
M	Infants	Y	144	63
M	neonates	Y	97	97
F	Infants	Y	141	141
M	Placebo	Y	58	58
M	Placebo	N	#N/A	77
M	Infants	Y	55	50
M	Infants	N	#N/A	#N/A
M	neonates	N	#N/A	#N/A
F	Infants	Y	136	136
M	Infants	Y	121	120
F	Infants	N	#N/A	#N/A
M	neonates	N	#N/A	#N/A
F	Infants	Y	24	22
F	neonates	Y	58	58
M	Placebo	Y	113	112
F	neonates	N	#N/A	#N/A
M	neonates	Y	60	60
F	Placebo	Y	145	144
F	Infants	Y	101	101
F	Placebo	Y	103	63
F	Infants	Y	171	5
F	neonates	Y	20	17
M	neonates	Y	49	47
M	Infants	Y	64	7
F	Infants	Y	58	57
F	neonates	Y	57	49
M	neonates	Y	119	27
F	Infants	Y	53	51
F	Infants	Y	68	68
M	neonates	Y	60	3
F	Infants	Y	12	11
F	Infants	Y	83	6
F	neonates	N	#N/A	9
F	Placebo	Y	105	38
F	Placebo	N	#N/A	#N/A
F	Infants	Y	143	142
F	Infants	Y	59	57
F	Infants	Y	93	91
F	Placebo	Y	12	12
M	Placebo	Y	42	36
M	Infants	Y	62	59
F	Placebo	Y	100	72
M	neonates	Y	32	32
M	Infants	N	#N/A	6
M	Infants	Y	89	62
F	Placebo	N	#N/A	#N/A
M	Infants	Y	62	6
M	neonates	Y	12	8
F	Placebo	Y	100	66
F	Infants	N	#N/A	4
F	neonates	Y	45	45
F	neonates	Y	44	41
F	Placebo	Y	44	9
M	neonates	Y	135	85
M	neonates	Y	213	76
M	Placebo	Y	35	35
M	Infants	N	#N/A	7
F	Infants	Y	20	4
F	neonates	Y	125	119
M	neonates	Y	55	16
M	Infants	Y	10	5
M	Infants	Y	106	104
M	neonates	N	#N/A	#N/A
M	neonates	Y	115	111
M	neonates	Y	148	120
F	Infants	Y	32	28
F	Infants	Y	73	3
M	neonates	Y	109	108
M	neonates	N	#N/A	106
M	Placebo	Y	85	71
M	Placebo	Y	25	19
F	Placebo	N	#N/A	#N/A
M	neonates	Y	29	27
M	Placebo	Y	65	63
M	neonates	Y	114	9
M	neonates	Y	155	154
F	Placebo	Y	123	122
F	neonates	Y	109	4
F	Infants	Y	285	57
M	Infants	Y	140	139
F	neonates	N	#N/A	#N/A
F	Placebo	Y	18	7
F	Infants	Y	112	111
M	Placebo	N	#N/A	#N/A
M	Infants	N	#N/A	#N/A
M	neonates	Y	20	17
F	Infants	Y	91	90
M	Placebo	N	#N/A	#N/A
M	Infants	Y	78	22
M	Infants	Y	105	34
M	Placebo	Y	56	56
M	neonates	Y	37	7
F	Placebo	Y	201	160
F	Placebo	Y	64	64
M	Infants	Y	102	4
M	Infants	Y	40	39
M	Infants	Y	137	136
F	Placebo	Y	40	39
F	neonates	Y	100	69
F	Infants	N	#N/A	195
F	Placebo	Y	80	79
M	Infants	Y	15	4
M	Placebo	Y	108	4
F	Placebo	Y	134	5
M	Infants	Y	76	9
F	Placebo	N	#N/A	4
F	Infants	Y	15	5
M	neonates	Y	70	17
F	neonates	Y	64	64
F	Infants	Y	64	54
F	Infants	Y	64	3
M	neonates	Y	69	5
F	Placebo	Y	64	10
F	Infants	Y	65	65
F	neonates	Y	64	64
M	Infants	Y	21	20
F	Placebo	Y	71	44
F	Infants	Y	69	69
M	Placebo	Y	61	7
M	neonates	Y	67	5
F	Infants	Y	66	27
F	neonates	Y	78	78
F	Infants	Y	73	34
M	Infants	Y	77	40
M	neonates	Y	73	73
M	Placebo	Y	71	71
F	neonates	Y	43	40
F	Infants	Y	13	8
M	Infants	Y	27	26
F	neonates	Y	68	68
F	Infants	Y	67	67
M	neonates	Y	67	67
F	neonates	Y	15	10
F	neonates	N	#N/A	64
M	Infants	Y	63	5
M	neonates	Y	116	113
M	Placebo	Y	66	5
M	neonates	Y	63	63
F	Infants	N	#N/A	12
M	neonates	Y	16	12
M	Infants	Y	64	8
F	neonates	Y	62	62
F	neonates	Y	13	12
M	Placebo	Y	64	64
M	Placebo	Y	118	118
M	Placebo	Y	106	106
F	Infants	Y	63	63
M	neonates	Y	115	91
M	Infants	Y	65	65
M	Infants	Y	113	113
M	neonates	Y	93	75
M	neonates	Y	69	67
F	Infants	N	#N/A	11
M	Infants	Y	42	41
M	Infants	Y	139	26
M	Infants	N	#N/A	145
M	Placebo	Y	58	29
F	Placebo	Y	73	42
F	Infants	Y	102	102
F	neonates	Y	168	10
M	neonates	Y	144	108
M	Infants	Y	135	10
F	neonates	N	#N/A	#N/A
F	neonates	Y	4	4
M	neonates	Y	138	136
M	neonates	Y	36	36
M	Infants	Y	39	39
F	neonates	Y	141	65
M	neonates	N	#N/A	66
F	Placebo	Y	72	72
M	Infants	N	#N/A	#N/A
F	Infants	Y	70	7
F	Placebo	Y	69	69
F	neonates	Y	80	18
F	Infants	Y	140	6
F	Infants	Y	62	3
F	neonates	Y	69	69
M	Infants	Y	65	65
M	Infants	Y	101	101
M	Infants	Y	45	44
M	Infants	Y	32	32
M	Infants	Y	60	6
M	neonates	Y	62	62
F	Infants	Y	55	9
M	Placebo	Y	20	7
F	Infants	Y	14	12
M	neonates	Y	62	9
F	Infants	Y	37	36
M	Placebo	Y	62	5
M	neonates	Y	33	33
F	Infants	Y	62	62
M	Placebo	Y	105	102
M	Placebo	Y	67	67
F	Infants	Y	107	32
F	Placebo	N	#N/A	#N/A
M	Placebo	Y	63	60
F	Placebo	Y	76	55
M	neonates	Y	134	134
F	Placebo	Y	147	6
F	Infants	Y	122	6
M	Infants	Y	92	62
M	neonates	Y	33	28
F	Placebo	Y	61	58
F	Infants	N	#N/A	65
F	neonates	N	#N/A	#N/A
M	Infants	N	#N/A	6
F	Placebo	Y	120	52
M	neonates	Y	141	141
F	Placebo	Y	124	104
M	Placebo	Y	39	36
M	Infants	Y	85	69
M	Infants	Y	33	32
M	Placebo	Y	69	69
F	neonates	Y	66	66
M	Placebo	Y	65	65
M	neonates	Y	64	64
F	Infants	Y	108	108
F	neonates	Y	40	6
F	Placebo	Y	72	72
M	neonates	Y	38	31
M	Placebo	Y	47	6

## Sheet: Adverse Event
domain	aeyn	aespid	aedecod	aedecodgroup_code	aedecodgroup	TreatedbyAB	aeterm	aeshosp	aellt	aeptcd	aehlt	aehlgt	aesoc
AB	Y	02	Diarrhoea	2	Gastrointestinal disorders	N	Diarrhea (>= 3 loose stools in a 24 hour period)	N	Diarrhea NOS	10012735	Diarrhoea (excl infective)	Gastrointestinal motility and defaecation conditions	Gastrointestinal disorders
AE	Y	06	Diarrhoea	2	Gastrointestinal disorders	N	Diarrhea (>= 3 loose stools in a 24 hour period)	N	Diarrhea NOS	10012735	Diarrhoea (excl infective)	Gastrointestinal motility and defaecation conditions	Gastrointestinal disorders
AE	Y	04	Pyrexia	10	Unspecified pyrexia	N	Fever	N	Fever	10037660	Febrile disorders	Body temperature conditions	General disorders and administration site conditions
AE	Y	05	Pyrexia	10	Unspecified pyrexia	N	Fever	N	Fever	10037660	Febrile disorders	Body temperature conditions	General disorders and administration site conditions
AE	Y	07	Pyrexia	10	Unspecified pyrexia	N	fever	N	Fever	10037660	Febrile disorders	Body temperature conditions	General disorders and administration site conditions
AE	Y	03	Vomiting	2	Gastrointestinal disorders	N	Vomiting	N	Vomiting	10047700	Nausea and vomiting symptoms	Gastrointestinal signs and symptoms	Gastrointestinal disorders
AE	Y	01	Bronchiolitis	1	Respiratory system disorders	Y	bronchiolitis	N	Bronchiolitis	10006448	Bronchial conditions NEC	Bronchial disorders (excl neoplasms)	Respiratory, thoracic and mediastinal disorders
AE	Y	03	Bronchitis	1	Respiratory system disorders	N	acute bronchitis	N	Acute bronchitis	10006451	Lower respiratory tract and lung infections	Infections - pathogen unspecified	Infections and infestations
AE	Y	01	Pyrexia	10	Unspecified pyrexia	N	Fever	N	Fever	10037660	Febrile disorders	Body temperature conditions	General disorders and administration site conditions
AE	Y	02	Pyrexia	10	Unspecified pyrexia	N	Fever	N	Fever	10037660	Febrile disorders	Body temperature conditions	General disorders and administration site conditions
AE	Y	02	Candida infection	12	Other infections disease	N	candidiasis	N	Candidiasis NOS	10074170	Candida infections	Fungal infectious disorders	Infections and infestations
AE	Y	01	Pyrexia	10	Unspecified pyrexia	N	Fever	N	Fever	10037660	Febrile disorders	Body temperature conditions	General disorders and administration site conditions
AE	Y	03	Inguinal hernia	2	Gastrointestinal disorders	Y	right reducible inguinal hernia	Y	Right inguinal hernia	10022016	Inguinal hernias	Abdominal hernias and other abdominal wall conditions	Gastrointestinal disorders
AE	Y	01	Pyrexia	10	Unspecified pyrexia	N	Fever	N	Fever	10037660	Febrile disorders	Body temperature conditions	General disorders and administration site conditions
AE	Y	09	Constipation	2	Gastrointestinal disorders	N	constipation	N	Constipation	10010774	Gastrointestinal atonic and hypomotility disorders NEC	Gastrointestinal motility and defaecation conditions	Gastrointestinal disorders
AE	Y	02	Diarrhoea	2	Gastrointestinal disorders	N	Diarrhea (>= 3 loose stools in a 24 hour period)	N	Diarrhea NOS	10012735	Diarrhoea (excl infective)	Gastrointestinal motility and defaecation conditions	Gastrointestinal disorders
AE	Y	03	Diarrhoea	2	Gastrointestinal disorders	N	Diarrhea (>= 3 loose stools in a 24 hour period)	N	Diarrhea NOS	10012735	Diarrhoea (excl infective)	Gastrointestinal motility and defaecation conditions	Gastrointestinal disorders
AE	Y	13	Diarrhoea	2	Gastrointestinal disorders	N	Acute watery diarrhea	N	Watery diarrhea	10012735	Diarrhoea (excl infective)	Gastrointestinal motility and defaecation conditions	Gastrointestinal disorders
AE	Y	07	Motor developmental delay	7	Central-peripheral nervous system disorders	N	gross motor development disorders	N	Motor developmental delay	10070302	Developmental motor skills disorders	Developmental disorders NEC	Psychiatric disorders
AE	Y	05	Pyrexia	10	Unspecified pyrexia	N	Fever	N	Fever	10037660	Febrile disorders	Body temperature conditions	General disorders and administration site conditions
AE	Y	08	Pyrexia	10	Unspecified pyrexia	N	Fever	N	Fever	10037660	Febrile disorders	Body temperature conditions	General disorders and administration site conditions
AE	Y	12	Pyrexia	10	Unspecified pyrexia	N	Fever	N	Fever	10037660	Febrile disorders	Body temperature conditions	General disorders and administration site conditions
AE	Y	06	Rhinitis	1	Respiratory system disorders	N	acute rhinitis	N	Acute rhinitis	10039083	Upper respiratory tract infections NEC	Respiratory tract infections	Respiratory, thoracic and mediastinal disorders
AE	Y	10	Rhinitis	1	Respiratory system disorders	N	rhinitis	N	Rhinitis NOS	10039083	Upper respiratory tract infections NEC	Respiratory tract infections	Respiratory, thoracic and mediastinal disorders
AE	Y	11	Upper respiratory tract infection	1	Respiratory system disorders	N	Upper respiratory tract infections	N	Upper respiratory tract infection	10046306	Upper respiratory tract infections	Infections - pathogen unspecified	Infections and infestations
AE	Y	04	Bronchitis	1	Respiratory system disorders	Y	acute bronchitis	N	Acute bronchitis	10006451	Lower respiratory tract and lung infections	Infections - pathogen unspecified	Infections and infestations
AE	Y	15	Phimosis	6	Genitourinary system disorders	Y	Phimosis	Y	Phimosis	10034878	Male reproductive tract disorders congenital	Reproductive tract and breast disorders congenital	Congenital, familial and genetic disorders
AE	Y	01	Sepsis neonatal	12	Other infections disease	Y	Late onset neonatal sepsis	Y	Late onset neonatal sepsis	10040049	Sepsis, bacteraemia, viraemia and fungaemia NEC	Infections - pathogen unspecified	Infections and infestations
AE	Y	14	Urinary tract infection	6	Genitourinary system disorders	Y	Urinary tract infection	Y	Urinary tract infection NOS	10046571	Urinary tract infections	Infections - pathogen unspecified	Infections and infestations
AE	Y	05	Exanthema subitum	11	Other viral infections	N	exanthema subitum	N	Exanthema subitum	10015586	Herpes viral infections	Viral infectious disorders	Infections and infestations
AE	Y	03	Hepatomegaly	2	Gastrointestinal disorders	N	hepatomegaly	N	Hepatomegaly	10019842	Hepatobiliary signs and symptoms	Hepatic and hepatobiliary disorders	Hepatobiliary disorders
AE	Y	04	Nasopharyngitis	1	Respiratory system disorders	N	acute rhinopharyngitis	N	Rhinopharyngitis	10028810	Upper respiratory tract infections	Infections - pathogen unspecified	Infections and infestations
AE	Y	01	Rhinitis	1	Respiratory system disorders	N	acute rhinitis	N	Acute rhinitis	10039083	Upper respiratory tract infections NEC	Respiratory tract infections	Respiratory, thoracic and mediastinal disorders
AE	Y	02	Diarrhoea	2	Gastrointestinal disorders	N	Acute watery diarrhea without dehydration	N	Watery diarrhea	10012735	Diarrhoea (excl infective)	Gastrointestinal motility and defaecation conditions	Gastrointestinal disorders
AE	Y	01	Tinea versicolour	3	Skin disorders	N	tinea versicolor	N	Tinea versicolor	10056131	Tinea infections	Fungal infectious disorders	Infections and infestations
AE	Y	01	Pyrexia	10	Unspecified pyrexia	N	Fever	N	Fever	10037660	Febrile disorders	Body temperature conditions	General disorders and administration site conditions
AE	Y	04	Diarrhoea	2	Gastrointestinal disorders	N	Acute watery diarrhea without dehydration	N	Watery diarrhea	10012735	Diarrhoea (excl infective)	Gastrointestinal motility and defaecation conditions	Gastrointestinal disorders
AE	Y	01	Pyrexia	10	Unspecified pyrexia	N	Fever	N	Fever	10037660	Febrile disorders	Body temperature conditions	General disorders and administration site conditions
AE	Y	02	Bronchitis	1	Respiratory system disorders	Y	acute bronchitis	N	Acute bronchitis	10006451	Lower respiratory tract and lung infections	Infections - pathogen unspecified	Infections and infestations
AE	Y	06	Diarrhoea	2	Gastrointestinal disorders	Y	acute watery diarrhea with some dehydration	Y	Watery diarrhea	10012735	Diarrhoea (excl infective)	Gastrointestinal motility and defaecation conditions	Gastrointestinal disorders
AE	Y	05	Stomatitis	2	Gastrointestinal disorders	Y	stomatitis	Y	Stomatitis	10042128	Stomatitis and ulceration	Oral soft tissue conditions	Gastrointestinal disorders
AE	Y	03	Upper respiratory tract infection	1	Respiratory system disorders	Y	upper respiratory tract infection	N	Upper respiratory tract infection	10046306	Upper respiratory tract infections	Infections - pathogen unspecified	Infections and infestations
AE	Y	01	Constipation	2	Gastrointestinal disorders	N	constipation	N	Constipation	10010774	Gastrointestinal atonic and hypomotility disorders NEC	Gastrointestinal motility and defaecation conditions	Gastrointestinal disorders
AE	Y	02	Constipation	2	Gastrointestinal disorders	N	constipation	N	Constipation	10010774	Gastrointestinal atonic and hypomotility disorders NEC	Gastrointestinal motility and defaecation conditions	Gastrointestinal disorders
AE	Y	06	Hypophagia	13	Other disorders	N	Reduced intake	N	Oral intake reduced	10063743	Appetite disorders	Appetite and general nutritional disorders	Metabolism and nutrition disorders
AE	Y	04	Irritability	13	Other disorders	N	Irritable/unsettled	N	Irritable	10022998	General signs and symptoms NEC	General system disorders NEC	General disorders and administration site conditions
AE	Y	07	Irritability	13	Other disorders	N	Irritable/unsettled	N	Irritable	10022998	General signs and symptoms NEC	General system disorders NEC	General disorders and administration site conditions
AE	Y	03	Pyrexia	10	Unspecified pyrexia	N	Fever	N	Fever	10037660	Febrile disorders	Body temperature conditions	General disorders and administration site conditions
AE	Y	05	Pyrexia	10	Unspecified pyrexia	N	Fever	N	Fever	10037660	Febrile disorders	Body temperature conditions	General disorders and administration site conditions
AE	Y	08	Nasopharyngitis	1	Respiratory system disorders	Y	acute rhinopharyngitis	N	Rhinopharyngitis	10028810	Upper respiratory tract infections	Infections - pathogen unspecified	Infections and infestations
AE	Y	06	Decreased activity	13	Other disorders	N	Reduced activity	N	Decreased activity	10011953	Asthenic conditions	General system disorders NEC	General disorders and administration site conditions
AE	Y	01	Dermatitis	3	Skin disorders	N	dermatitis	N	Dermatitis NOS	10012431	Dermatitis and eczema	Epidermal and dermal conditions	Skin and subcutaneous tissue disorders
AE	Y	02	Irritability	13	Other disorders	N	Irritable/unsettled	N	Irritable	10022998	General signs and symptoms NEC	General system disorders NEC	General disorders and administration site conditions
AE	Y	03	Irritability	13	Other disorders	N	Irritable/unsettled	N	Irritable	10022998	General signs and symptoms NEC	General system disorders NEC	General disorders and administration site conditions
AE	Y	05	Irritability	13	Other disorders	N	Irritable/unsettled	N	Irritable	10022998	General signs and symptoms NEC	General system disorders NEC	General disorders and administration site conditions
AE	Y	04	Nasopharyngitis	1	Respiratory system disorders	N	acute rhinopharyngitis	N	Rhinopharyngitis	10028810	Upper respiratory tract infections	Infections - pathogen unspecified	Infections and infestations
AE	Y	07	Nasopharyngitis	1	Respiratory system disorders	N	Rhinopharyngitis acute	N	Rhinopharyngitis	10028810	Upper respiratory tract infections	Infections - pathogen unspecified	Infections and infestations
AE	Y	02	Constipation	2	Gastrointestinal disorders	N	obstipation	N	Obstipation	10010774	Gastrointestinal atonic and hypomotility disorders NEC	Gastrointestinal motility and defaecation conditions	Gastrointestinal disorders
AE	Y	04	Irritability	13	Other disorders	N	Irritable/unsettled	N	Irritable	10022998	General signs and symptoms NEC	General system disorders NEC	General disorders and administration site conditions
AE	Y	06	Pyrexia	10	Unspecified pyrexia	N	Fever	N	Fever	10037660	Febrile disorders	Body temperature conditions	General disorders and administration site conditions
AE	Y	01	Rhinitis	1	Respiratory system disorders	N	acute rhinitis	N	Acute rhinitis	10039083	Upper respiratory tract infections NEC	Respiratory tract infections	Respiratory, thoracic and mediastinal disorders
AE	Y	05	Upper respiratory tract infection	1	Respiratory system disorders	N	upper respiratory tract infection	N	Upper respiratory tract infection	10046306	Upper respiratory tract infections	Infections - pathogen unspecified	Infections and infestations
AE	Y	03	Vomiting	2	Gastrointestinal disorders	N	Vomiting	N	Vomiting	10047700	Nausea and vomiting symptoms	Gastrointestinal signs and symptoms	Gastrointestinal disorders
AE	Y	02	Gastroenteritis	2	Gastrointestinal disorders	N	acute gastroenteritis without dehydration	N	Acute gastroenteritis	10017888	Gastric and gastroenteric infections	Gastrointestinal infections	Gastrointestinal disorders
AE	Y	01	Pyrexia	10	Unspecified pyrexia	N	Fever	N	Fever	10037660	Febrile disorders	Body temperature conditions	General disorders and administration site conditions
AE	Y	03	Diarrhoea	2	Gastrointestinal disorders	N	acute watery diarrhea without dehydration	N	Watery diarrhea	10012735	Diarrhoea (excl infective)	Gastrointestinal motility and defaecation conditions	Gastrointestinal disorders
AE	Y	02	Nasopharyngitis	1	Respiratory system disorders	N	Acute rhinopharyngitis	N	Rhinopharyngitis	10028810	Upper respiratory tract infections	Infections - pathogen unspecified	Infections and infestations
AE	Y	01	Rhinitis allergic	1	Respiratory system disorders	N	Rhinitis allergies	N	Rhinitis allergic NOS	10039085	Nasal congestion and inflammations	Upper respiratory tract disorders (excl infections)	Respiratory, thoracic and mediastinal disorders
AE	Y	05	Anaemia	13	Other disorders	N	Anemia	Y	Anemia, unspecified	10002034	Anaemias NEC	Anaemias nonhaemolytic and marrow depression	Blood and lymphatic system disorders
AE	Y	02	Decreased activity	13	Other disorders	N	Reduced activity	N	Decreased activity	10011953	Asthenic conditions	General system disorders NEC	General disorders and administration site conditions
AE	Y	07	Diarrhoea	2	Gastrointestinal disorders	N	Loose stool (< 3 in a 24 hour period)	N	Loose stools	10012735	Diarrhoea (excl infective)	Gastrointestinal motility and defaecation conditions	Gastrointestinal disorders
AE	Y	01	Hypophagia	13	Other disorders	N	Reduced intake	N	Oral intake reduced	10063743	Appetite disorders	Appetite and general nutritional disorders	Metabolism and nutrition disorders
AE	Y	03	Irritability	13	Other disorders	N	Irritable/unsettled	N	Irritable	10022998	General signs and symptoms NEC	General system disorders NEC	General disorders and administration site conditions
AE	Y	06	Diarrhoea	2	Gastrointestinal disorders	Y	acute watery diarrhea with no dehydration	Y	Watery diarrhea	10012735	Diarrhoea (excl infective)	Gastrointestinal motility and defaecation conditions	Gastrointestinal disorders
AE	Y	04	Phimosis	6	Genitourinary system disorders	Y	phimosis	Y	Phimosis	10034878	Male reproductive tract disorders congenital	Reproductive tract and breast disorders congenital	Congenital, familial and genetic disorders
AE	Y	07	Diarrhoea	2	Gastrointestinal disorders	N	acute watery diarrhea with mild to moderate dehydration	N	Watery diarrhea	10012735	Diarrhoea (excl infective)	Gastrointestinal motility and defaecation conditions	Gastrointestinal disorders
AE	Y	01	Irritability	13	Other disorders	N	Irritable/unsettled	N	Irritable	10022998	General signs and symptoms NEC	General system disorders NEC	General disorders and administration site conditions
AE	Y	03	Irritability	13	Other disorders	N	Irritable/unsettled	N	Irritable	10022998	General signs and symptoms NEC	General system disorders NEC	General disorders and administration site conditions
AE	Y	04	Irritability	13	Other disorders	N	Irritable/unsettled	N	Irritable	10022998	General signs and symptoms NEC	General system disorders NEC	General disorders and administration site conditions
AE	Y	05	Irritability	13	Other disorders	N	Irritable/unsettled	N	Irritable	10022998	General signs and symptoms NEC	General system disorders NEC	General disorders and administration site conditions
AE	Y	06	Rhinitis	1	Respiratory system disorders	N	acute rhinitis	N	Acute rhinitis	10039083	Upper respiratory tract infections NEC	Respiratory tract infections	Respiratory, thoracic and mediastinal disorders
AE	Y	02	Upper respiratory tract infection	1	Respiratory system disorders	N	upper respiratory tract infection	N	Upper respiratory tract infection	10046306	Upper respiratory tract infections	Infections - pathogen unspecified	Infections and infestations
AE	Y	01	Diarrhoea	2	Gastrointestinal disorders	N	Diarrhea (>= 3 loose stools in a 24 hour period)	N	Diarrhea NOS	10012735	Diarrhoea (excl infective)	Gastrointestinal motility and defaecation conditions	Gastrointestinal disorders
AE	Y	04	Diarrhoea	2	Gastrointestinal disorders	N	Acute Watery Diarrhea Without Dehydration	N	Watery diarrhea	10012735	Diarrhoea (excl infective)	Gastrointestinal motility and defaecation conditions	Gastrointestinal disorders
AE	Y	05	Diarrhoea	2	Gastrointestinal disorders	N	Diarrhea Without Dehydration	N	Diarrhea NOS	10012735	Diarrhoea (excl infective)	Gastrointestinal motility and defaecation conditions	Gastrointestinal disorders
AE	Y	02	Pyrexia	10	Unspecified pyrexia	N	Fever	N	Fever	10037660	Febrile disorders	Body temperature conditions	General disorders and administration site conditions
AE	Y	06	Diarrhoea	2	Gastrointestinal disorders	Y	diarrhea without dehydration	N	Diarrhea NOS	10012735	Diarrhoea (excl infective)	Gastrointestinal motility and defaecation conditions	Gastrointestinal disorders
AE	Y	03	Nasopharyngitis	1	Respiratory system disorders	Y	common cold	N	Common cold	10028810	Upper respiratory tract infections	Infections - pathogen unspecified	Infections and infestations
AE	Y	04	Constipation	2	Gastrointestinal disorders	N	Constipation	N	Constipation	10010774	Gastrointestinal atonic and hypomotility disorders NEC	Gastrointestinal motility and defaecation conditions	Gastrointestinal disorders
AE	Y	03	Irritability	13	Other disorders	N	Irritable/unsettled	N	Irritable	10022998	General signs and symptoms NEC	General system disorders NEC	General disorders and administration site conditions
AE	Y	02	Pyrexia	10	Unspecified pyrexia	N	Fever	N	Fever	10037660	Febrile disorders	Body temperature conditions	General disorders and administration site conditions
AE	Y	01	Haematochezia	2	Gastrointestinal disorders	N	Blood In Stool	N	Blood in stool	10018836	Non-site specific gastrointestinal haemorrhages	Gastrointestinal haemorrhages NEC	Gastrointestinal disorders
AE	Y	04	Irritability	13	Other disorders	N	Irritable/unsettled	N	Irritable	10022998	General signs and symptoms NEC	General system disorders NEC	General disorders and administration site conditions
AE	Y	05	Irritability	13	Other disorders	N	Irritable/unsettled	N	Irritable	10022998	General signs and symptoms NEC	General system disorders NEC	General disorders and administration site conditions
AE	Y	01	Miliaria	3	Skin disorders	N	prickly heat	N	Prickly heat	10027627	Apocrine and eccrine gland disorders	Skin appendage conditions	Skin and subcutaneous tissue disorders
AE	Y	02	Pyrexia	10	Unspecified pyrexia	N	Fever	N	Fever	10037660	Febrile disorders	Body temperature conditions	General disorders and administration site conditions
AE	Y	03	Pyrexia	10	Unspecified pyrexia	N	Fever	N	Fever	10037660	Febrile disorders	Body temperature conditions	General disorders and administration site conditions
AE	Y	06	Pyrexia	10	Unspecified pyrexia	N	Fever	N	Fever	10037660	Febrile disorders	Body temperature conditions	General disorders and administration site conditions
AE	Y	07	Pyrexia	10	Unspecified pyrexia	N	Fever	N	Fever	10037660	Febrile disorders	Body temperature conditions	General disorders and administration site conditions
AE	Y	03	Gastroenteritis	2	Gastrointestinal disorders	N	gastroenteritis without dehydration	N	Gastroenteritis NOS	10017888	Gastric and gastroenteric infections	Gastrointestinal infections	Gastrointestinal disorders
AE	Y	01	Pyrexia	10	Unspecified pyrexia	N	Fever	N	Fever	10037660	Febrile disorders	Body temperature conditions	General disorders and administration site conditions
AE	Y	02	Respiratory tract infection	1	Respiratory system disorders	N	Acute respiratory tract infections	N	Acute respiratory tract infection	10062352	Infections NEC	Infections - pathogen unspecified	Infections and infestations
AE	Y	04	Vomiting	2	Gastrointestinal disorders	N	Vomiting	N	Vomiting	10047700	Nausea and vomiting symptoms	Gastrointestinal signs and symptoms	Gastrointestinal disorders
AE	Y	01	Diarrhoea	2	Gastrointestinal disorders	N	acute watery diarrhea with some dehydration	Y	Watery diarrhea	10012735	Diarrhoea (excl infective)	Gastrointestinal motility and defaecation conditions	Gastrointestinal disorders
AE	Y	02	Gastroenteritis	2	Gastrointestinal disorders	N	Gastroenteritis Without Dehydration	N	Gastroenteritis NOS	10017888	Gastric and gastroenteric infections	Gastrointestinal infections	Gastrointestinal disorders
AE	Y	04	Irritability	13	Other disorders	N	Irritable/unsettled	N	Irritable	10022998	General signs and symptoms NEC	General system disorders NEC	General disorders and administration site conditions
AE	Y	02	Pyrexia	10	Unspecified pyrexia	N	Fever	N	Fever	10037660	Febrile disorders	Body temperature conditions	General disorders and administration site conditions
AE	Y	03	Pyrexia	10	Unspecified pyrexia	N	Fever	N	Fever	10037660	Febrile disorders	Body temperature conditions	General disorders and administration site conditions
AE	Y	01	Respiratory tract infection	1	Respiratory system disorders	Y	Acute respiratory tract infections	N	Acute respiratory tract infection	10062352	Infections NEC	Infections - pathogen unspecified	Infections and infestations
AE	Y	01	Irritability	13	Other disorders	N	Irritable/unsettled	N	Irritable	10022998	General signs and symptoms NEC	General system disorders NEC	General disorders and administration site conditions
AE	Y	04	Irritability	13	Other disorders	N	Irritable/unsettled	N	Irritable	10022998	General signs and symptoms NEC	General system disorders NEC	General disorders and administration site conditions
AE	Y	02	Pyrexia	10	Unspecified pyrexia	N	Fever	N	Fever	10037660	Febrile disorders	Body temperature conditions	General disorders and administration site conditions
AE	Y	03	Respiratory tract infection	1	Respiratory system disorders	N	Acute respiratory tract infections	N	Acute respiratory tract infection	10062352	Infections NEC	Infections - pathogen unspecified	Infections and infestations
AE	Y	06	Upper respiratory tract infection	1	Respiratory system disorders	N	upper respiratory tract infection	N	Upper respiratory tract infection	10046306	Upper respiratory tract infections	Infections - pathogen unspecified	Infections and infestations
AE	Y	05	Diarrhoea	2	Gastrointestinal disorders	Y	Diarrhea With Some Dehydration	N	Diarrhea NOS	10012735	Diarrhoea (excl infective)	Gastrointestinal motility and defaecation conditions	Gastrointestinal disorders
AE	Y	01	Constipation	2	Gastrointestinal disorders	N	constipation	N	Constipation	10010774	Gastrointestinal atonic and hypomotility disorders NEC	Gastrointestinal motility and defaecation conditions	Gastrointestinal disorders
AE	Y	08	Cough	1	Respiratory system disorders	N	cough	N	Cough	10011224	Coughing and associated symptoms	Respiratory disorders NEC	Respiratory, thoracic and mediastinal disorders
AE	Y	04	Diarrhoea	2	Gastrointestinal disorders	N	Loose stool (< 3 in a 24 hour period)	N	Loose stools	10012735	Diarrhoea (excl infective)	Gastrointestinal motility and defaecation conditions	Gastrointestinal disorders
AE	Y	03	Pyrexia	10	Unspecified pyrexia	N	Fever	N	Fever	10037660	Febrile disorders	Body temperature conditions	General disorders and administration site conditions
AE	Y	05	Pyrexia	10	Unspecified pyrexia	N	Fever	N	Fever	10037660	Febrile disorders	Body temperature conditions	General disorders and administration site conditions
AE	Y	02	Respiratory tract infection	1	Respiratory system disorders	N	Acute respiratory tract infections	N	Acute respiratory tract infection	10062352	Infections NEC	Infections - pathogen unspecified	Infections and infestations
AE	Y	07	Upper respiratory tract infection	1	Respiratory system disorders	N	upper respiratory tract infection	N	Upper respiratory tract infection	10046306	Upper respiratory tract infections	Infections - pathogen unspecified	Infections and infestations
AE	Y	06	Upper respiratory tract infection	1	Respiratory system disorders	Y	upper respiratory tract infection	Y	Upper respiratory tract infection	10046306	Upper respiratory tract infections	Infections - pathogen unspecified	Infections and infestations
AE	Y	03	Bronchiolitis	1	Respiratory system disorders	N	bronchiolitis	N	Bronchiolitis	10006448	Bronchial conditions NEC	Bronchial disorders (excl neoplasms)	Respiratory, thoracic and mediastinal disorders
AE	Y	04	Cough	1	Respiratory system disorders	N	cough	N	Cough	10011224	Coughing and associated symptoms	Respiratory disorders NEC	Respiratory, thoracic and mediastinal disorders
AE	Y	06	Bronchiolitis	1	Respiratory system disorders	Y	bronchiolitis	N	Bronchiolitis	10006448	Bronchial conditions NEC	Bronchial disorders (excl neoplasms)	Respiratory, thoracic and mediastinal disorders
AE	Y	05	Pyrexia	10	Unspecified pyrexia	N	Fever	N	Fever	10037660	Febrile disorders	Body temperature conditions	General disorders and administration site conditions
AE	Y	09	Rash morbilliform	11	Other viral infections	N	morbili	N	Rash morbilliform	10037870	Rashes, eruptions and exanthems NEC	Epidermal and dermal conditions	Skin and subcutaneous tissue disorders
AE	Y	10	Bronchiolitis	1	Respiratory system disorders	Y	Bronchiolitis	N	Bronchiolitis	10006448	Bronchial conditions NEC	Bronchial disorders (excl neoplasms)	Respiratory, thoracic and mediastinal disorders
AE	Y	07	Upper respiratory tract infection	1	Respiratory system disorders	N	upper respiratory tract infection	N	Upper respiratory tract infection	10046306	Upper respiratory tract infections	Infections - pathogen unspecified	Infections and infestations
AE	Y	08	Pneumonia	1	Respiratory system disorders	Y	pneumonia	N	Pneumonia NOS	10035664	Lower respiratory tract and lung infections	Infections - pathogen unspecified	Infections and infestations
AE	Y	01	Respiratory tract infection	1	Respiratory system disorders	Y	Acute respiratory tract infections	N	Acute respiratory tract infection	10062352	Infections NEC	Infections - pathogen unspecified	Infections and infestations
AE	Y	04	Constipation	2	Gastrointestinal disorders	N	CONSTIPATION	N	Constipation	10010774	Gastrointestinal atonic and hypomotility disorders NEC	Gastrointestinal motility and defaecation conditions	Gastrointestinal disorders
AE	Y	14	Gastroenteritis	2	Gastrointestinal disorders	N	gastroenteritis without signs of dehydration	N	Gastroenteritis NOS	10017888	Gastric and gastroenteric infections	Gastrointestinal infections	Gastrointestinal disorders
AE	Y	12	Influenza like illness	1	Respiratory system disorders	N	influenza like illness	N	Influenza like illness	10022004	General signs and symptoms NEC	General system disorders NEC	General disorders and administration site conditions
AE	Y	06	Irritability	13	Other disorders	N	Irritable/unsettled	N	Irritable	10022998	General signs and symptoms NEC	General system disorders NEC	General disorders and administration site conditions
AE	Y	01	Miliaria	3	Skin disorders	N	miliaria	N	Miliaria	10027627	Apocrine and eccrine gland disorders	Skin appendage conditions	Skin and subcutaneous tissue disorders
AE	Y	05	Pyrexia	10	Unspecified pyrexia	N	Fever	N	Fever	10037660	Febrile disorders	Body temperature conditions	General disorders and administration site conditions
AE	Y	09	Pyrexia	10	Unspecified pyrexia	N	Fever	N	Fever	10037660	Febrile disorders	Body temperature conditions	General disorders and administration site conditions
AE	Y	11	Skin irritation	3	Skin disorders	N	skin irritation	N	Skin irritation	10040880	Dermatitis and eczema	Epidermal and dermal conditions	Skin and subcutaneous tissue disorders
AE	Y	10	Vomiting	2	Gastrointestinal disorders	N	Vomiting	N	Vomiting	10047700	Nausea and vomiting symptoms	Gastrointestinal signs and symptoms	Gastrointestinal disorders
AE	Y	13	Vomiting	2	Gastrointestinal disorders	N	vomiting with some dehydration	Y	Vomiting	10047700	Nausea and vomiting symptoms	Gastrointestinal signs and symptoms	Gastrointestinal disorders
AE	Y	02	Conjunctivitis	4	Ocular disorders	Y	Conjunctivitis	N	Conjunctivitis NOS	10010741	Conjunctival infections, irritations and inflammations	Ocular infections, irritations and inflammations	Eye disorders
AE	Y	08	Influenza like illness	1	Respiratory system disorders	Y	Influenza-Like Illness	N	Influenza like illness	10022004	General signs and symptoms NEC	General system disorders NEC	General disorders and administration site conditions
AE	Y	03	Pneumonia	1	Respiratory system disorders	Y	pneumonia	N	Pneumonia NOS	10035664	Lower respiratory tract and lung infections	Infections - pathogen unspecified	Infections and infestations
AE	Y	07	Respiratory tract infection	1	Respiratory system disorders	Y	Acute respiratory tract infections	N	Acute respiratory tract infection	10062352	Infections NEC	Infections - pathogen unspecified	Infections and infestations
AE	Y	01	Abdominal distension	2	Gastrointestinal disorders	N	meteorismus	N	Meteorism	10000060	Flatulence, bloating and distension	Gastrointestinal signs and symptoms	Gastrointestinal disorders
AE	Y	06	Decreased activity	13	Other disorders	N	Reduced activity	N	Decreased activity	10011953	Asthenic conditions	General system disorders NEC	General disorders and administration site conditions
AE	Y	03	Herpes virus infection	11	Other viral infections	N	herpes	N	Herpes NOS	10019973	Herpes viral infections	Viral infectious disorders	Infections and infestations
AE	Y	04	Irritability	13	Other disorders	N	Irritable/unsettled	N	Irritable	10022998	General signs and symptoms NEC	General system disorders NEC	General disorders and administration site conditions
AE	Y	07	Irritability	13	Other disorders	N	Irritable/unsettled	N	Irritable	10022998	General signs and symptoms NEC	General system disorders NEC	General disorders and administration site conditions
AE	Y	08	Rhinitis	1	Respiratory system disorders	N	rhinitis	N	Rhinitis NOS	10039083	Upper respiratory tract infections NEC	Respiratory tract infections	Respiratory, thoracic and mediastinal disorders
AE	Y	10	Vomiting	2	Gastrointestinal disorders	N	nausea with vomiting, unspecified	Y	Nausea with vomiting	10047700	Nausea and vomiting symptoms	Gastrointestinal signs and symptoms	Gastrointestinal disorders
AE	Y	02	Dermatitis	3	Skin disorders	Y	dermatitis	N	Dermatitis NOS	10012431	Dermatitis and eczema	Epidermal and dermal conditions	Skin and subcutaneous tissue disorders
AE	Y	05	Diarrhoea	2	Gastrointestinal disorders	Y	diarrhea without dehydration	N	Diarrhea NOS	10012735	Diarrhoea (excl infective)	Gastrointestinal motility and defaecation conditions	Gastrointestinal disorders
AE	Y	09	Eye irritation	4	Ocular disorders	Y	eye irritation	N	Eye irritation	10015946	Ocular infections, inflammations and associated manifestations	Ocular infections, irritations and inflammations	Eye disorders
AE	Y	03	Haemorrhagic diathesis	13	Other disorders	N	Obsevation Diathesis Hemorrhagic	N	Hemorrhagic diathesis	10062713	Bleeding tendencies	Coagulopathies and bleeding diatheses (excl thrombocytopenic)	Blood and lymphatic system disorders
AE	Y	02	Pyrexia	10	Unspecified pyrexia	N	Fever	N	Fever	10037660	Febrile disorders	Body temperature conditions	General disorders and administration site conditions
AE	Y	04	Pyrexia	10	Unspecified pyrexia	N	Fever	N	Fever	10037660	Febrile disorders	Body temperature conditions	General disorders and administration site conditions
AE	Y	05	Pyrexia	10	Unspecified pyrexia	N	Fever	N	Fever	10037660	Febrile disorders	Body temperature conditions	General disorders and administration site conditions
AE	Y	08	Pyrexia	10	Unspecified pyrexia	N	Fever	N	Fever	10037660	Febrile disorders	Body temperature conditions	General disorders and administration site conditions
AE	Y	09	Pyrexia	10	Unspecified pyrexia	N	Fever	N	Fever	10037660	Febrile disorders	Body temperature conditions	General disorders and administration site conditions
AE	Y	01	Upper respiratory tract infection	1	Respiratory system disorders	N	upper respiratory tract infection	N	Upper respiratory tract infection	10046306	Upper respiratory tract infections	Infections - pathogen unspecified	Infections and infestations
AE	Y	03	Diarrhoea	2	Gastrointestinal disorders	N	acute diarrhea	N	Acute diarrhea	10012735	Diarrhoea (excl infective)	Gastrointestinal motility and defaecation conditions	Gastrointestinal disorders
AE	Y	05	Diarrhoea	2	Gastrointestinal disorders	N	acute watery diarrhea	N	Watery diarrhea	10012735	Diarrhoea (excl infective)	Gastrointestinal motility and defaecation conditions	Gastrointestinal disorders
AE	Y	10	Diarrhoea	2	Gastrointestinal disorders	N	Loose stool (< 3 in a 24 hour period)	N	Loose stools	10012735	Diarrhoea (excl infective)	Gastrointestinal motility and defaecation conditions	Gastrointestinal disorders
AE	Y	02	Irritability	13	Other disorders	N	Irritable/unsettled	N	Irritable	10022998	General signs and symptoms NEC	General system disorders NEC	General disorders and administration site conditions
AE	Y	08	Irritability	13	Other disorders	N	Irritable/unsettled	N	Irritable	10022998	General signs and symptoms NEC	General system disorders NEC	General disorders and administration site conditions
AE	Y	09	Irritability	13	Other disorders	N	Irritable/unsettled	N	Irritable	10022998	General signs and symptoms NEC	General system disorders NEC	General disorders and administration site conditions
AE	Y	07	Pyrexia	10	Unspecified pyrexia	N	Fever	N	Fever	10037660	Febrile disorders	Body temperature conditions	General disorders and administration site conditions
AE	Y	06	Rhinitis allergic	1	Respiratory system disorders	N	rhinitis allergy	N	Rhinitis allergic NOS	10039085	Nasal congestion and inflammations	Upper respiratory tract disorders (excl infections)	Respiratory, thoracic and mediastinal disorders
AE	Y	11	Upper respiratory tract infection	1	Respiratory system disorders	N	upper respiratory tract infection	N	Upper respiratory tract infection	10046306	Upper respiratory tract infections	Infections - pathogen unspecified	Infections and infestations
AE	Y	01	Diarrhoea	2	Gastrointestinal disorders	Y	Diarrhea (>= 3 loose stools in a 24 hour period)	N	Diarrhea NOS	10012735	Diarrhoea (excl infective)	Gastrointestinal motility and defaecation conditions	Gastrointestinal disorders
AE	Y	12	Rash morbilliform	11	Other viral infections	Y	suspected morbili	N	Rash morbilliform	10037870	Rashes, eruptions and exanthems NEC	Epidermal and dermal conditions	Skin and subcutaneous tissue disorders
AE	Y	04	Upper respiratory tract infection	1	Respiratory system disorders	Y	upper respiratory tract infection	N	Upper respiratory tract infection	10046306	Upper respiratory tract infections	Infections - pathogen unspecified	Infections and infestations
AE	Y	02	Diarrhoea	2	Gastrointestinal disorders	N	Diarrhea with moderate dehydration	N	Diarrhea NOS	10012735	Diarrhoea (excl infective)	Gastrointestinal motility and defaecation conditions	Gastrointestinal disorders
AE	Y	04	Diarrhoea	2	Gastrointestinal disorders	N	Loose stool (< 3 in a 24 hour period)	N	Loose stools	10012735	Diarrhoea (excl infective)	Gastrointestinal motility and defaecation conditions	Gastrointestinal disorders
AE	Y	05	Gastroenteritis	2	Gastrointestinal disorders	N	gastroenteritis with some dehydration	Y	Gastroenteritis NOS	10017888	Gastric and gastroenteric infections	Gastrointestinal infections	Gastrointestinal disorders
AE	Y	03	Pyrexia	10	Unspecified pyrexia	N	Fever	N	Fever	10037660	Febrile disorders	Body temperature conditions	General disorders and administration site conditions
AE	Y	01	Vomiting	2	Gastrointestinal disorders	N	Vomiting	N	Vomiting	10047700	Nausea and vomiting symptoms	Gastrointestinal signs and symptoms	Gastrointestinal disorders
AE	Y	13	Arthropod bite	13	Other disorders	N	mosquito bites	N	Mosquito bite	10003399	Non-site specific injuries NEC	Injuries NEC	Injury, poisoning and procedural complications
AE	Y	07	Decreased activity	13	Other disorders	N	Reduced activity	N	Decreased activity	10011953	Asthenic conditions	General system disorders NEC	General disorders and administration site conditions
AE	Y	18	Diarrhoea	2	Gastrointestinal disorders	N	acute diarrhea without dehydration	N	Acute diarrhea	10012735	Diarrhoea (excl infective)	Gastrointestinal motility and defaecation conditions	Gastrointestinal disorders
AE	Y	02	Irritability	13	Other disorders	N	Irritable/unsettled	N	Irritable	10022998	General signs and symptoms NEC	General system disorders NEC	General disorders and administration site conditions
AE	Y	05	Irritability	13	Other disorders	N	Irritable/unsettled	N	Irritable	10022998	General signs and symptoms NEC	General system disorders NEC	General disorders and administration site conditions
AE	Y	08	Irritability	13	Other disorders	N	Irritable/unsettled	N	Irritable	10022998	General signs and symptoms NEC	General system disorders NEC	General disorders and administration site conditions
AE	Y	09	Irritability	13	Other disorders	N	Irritable/unsettled	N	Irritable	10022998	General signs and symptoms NEC	General system disorders NEC	General disorders and administration site conditions
AE	Y	03	Miliaria	3	Skin disorders	N	miliaria	N	Miliaria	10027627	Apocrine and eccrine gland disorders	Skin appendage conditions	Skin and subcutaneous tissue disorders
AE	Y	01	Pyrexia	10	Unspecified pyrexia	N	Fever	N	Fever	10037660	Febrile disorders	Body temperature conditions	General disorders and administration site conditions
AE	Y	06	Pyrexia	10	Unspecified pyrexia	N	Fever	N	Fever	10037660	Febrile disorders	Body temperature conditions	General disorders and administration site conditions
AE	Y	04	Upper respiratory tract infection	1	Respiratory system disorders	N	upper respiratory tract infection	N	Upper respiratory tract infection	10046306	Upper respiratory tract infections	Infections - pathogen unspecified	Infections and infestations
AE	Y	17	Dengue fever	11	Other viral infections	Y	dengue fever	Y	Dengue fever	10012310	Flaviviral infections	Viral infectious disorders	Infections and infestations
AE	Y	15	Dermatitis	3	Skin disorders	Y	dermatitis	N	Dermatitis NOS	10012431	Dermatitis and eczema	Epidermal and dermal conditions	Skin and subcutaneous tissue disorders
AE	Y	19	Diarrhoea	2	Gastrointestinal disorders	Y	acute diarrhea without dehydration	N	Acute diarrhea	10012735	Diarrhoea (excl infective)	Gastrointestinal motility and defaecation conditions	Gastrointestinal disorders
AE	Y	14	Upper respiratory tract infection	1	Respiratory system disorders	Y	upper respiratory tract infection	N	Upper respiratory tract infection	10046306	Upper respiratory tract infections	Infections - pathogen unspecified	Infections and infestations
AE	Y	16	Upper respiratory tract infection	1	Respiratory system disorders	Y	upper respiratory tract infection	N	Upper respiratory tract infection	10046306	Upper respiratory tract infections	Infections - pathogen unspecified	Infections and infestations
AE	Y	03	Erythema	3	Skin disorders	N	Erythema	N	Erythema	10015150	Erythemas	Epidermal and dermal conditions	Skin and subcutaneous tissue disorders
AE	Y	01	Pyrexia	10	Unspecified pyrexia	N	Fever	N	Fever	10037660	Febrile disorders	Body temperature conditions	General disorders and administration site conditions
AE	Y	02	Pyrexia	10	Unspecified pyrexia	N	Febris	N	Fever	10037660	Febrile disorders	Body temperature conditions	General disorders and administration site conditions
AE	Y	03	Constipation	2	Gastrointestinal disorders	N	constipation	N	Constipation	10010774	Gastrointestinal atonic and hypomotility disorders NEC	Gastrointestinal motility and defaecation conditions	Gastrointestinal disorders
AE	Y	02	Decreased activity	13	Other disorders	N	Reduced activity	N	Decreased activity	10011953	Asthenic conditions	General system disorders NEC	General disorders and administration site conditions
AE	Y	01	Irritability	13	Other disorders	N	Irritable/unsettled	N	Irritable	10022998	General signs and symptoms NEC	General system disorders NEC	General disorders and administration site conditions
AE	Y	04	Upper respiratory tract infection	1	Respiratory system disorders	Y	upper respiratory tract infection	N	Upper respiratory tract infection	10046306	Upper respiratory tract infections	Infections - pathogen unspecified	Infections and infestations
AE	Y	01	Irritability	13	Other disorders	N	Irritable/unsettled	N	Irritable	10022998	General signs and symptoms NEC	General system disorders NEC	General disorders and administration site conditions
AE	Y	02	Pyrexia	10	Unspecified pyrexia	N	Fever	N	Fever	10037660	Febrile disorders	Body temperature conditions	General disorders and administration site conditions
AE	Y	02	Constipation	2	Gastrointestinal disorders	N	constipation	N	Constipation	10010774	Gastrointestinal atonic and hypomotility disorders NEC	Gastrointestinal motility and defaecation conditions	Gastrointestinal disorders
AE	Y	08	Constipation	2	Gastrointestinal disorders	N	Constipation	N	Constipation	10010774	Gastrointestinal atonic and hypomotility disorders NEC	Gastrointestinal motility and defaecation conditions	Gastrointestinal disorders
AE	Y	06	Diarrhoea	2	Gastrointestinal disorders	N	diarrhea without dehydration	N	Diarrhea NOS	10012735	Diarrhoea (excl infective)	Gastrointestinal motility and defaecation conditions	Gastrointestinal disorders
AE	Y	07	Peripheral swelling	13	Other disorders	N	Swelling on thigh	N	Swelling of leg's soft tissue	10048959	General signs and symptoms NEC	General system disorders NEC	General disorders and administration site conditions
AE	Y	01	Pyrexia	10	Unspecified pyrexia	N	Fever	N	Fever	10037660	Febrile disorders	Body temperature conditions	General disorders and administration site conditions
AE	Y	05	Pyrexia	10	Unspecified pyrexia	N	Fever	N	Fever	10037660	Febrile disorders	Body temperature conditions	General disorders and administration site conditions
AE	Y	03	Upper respiratory tract infection	1	Respiratory system disorders	N	upper respiratory tract infection	N	Upper respiratory tract infection	10046306	Upper respiratory tract infections	Infections - pathogen unspecified	Infections and infestations
AE	Y	04	Upper respiratory tract infection	1	Respiratory system disorders	N	upper respiratory tract infection	N	Upper respiratory tract infection	10046306	Upper respiratory tract infections	Infections - pathogen unspecified	Infections and infestations
AE	Y	02	Dermatitis	3	Skin disorders	N	dermatitis	N	Dermatitis NOS	10012431	Dermatitis and eczema	Epidermal and dermal conditions	Skin and subcutaneous tissue disorders
AE	Y	01	Irritability	13	Other disorders	N	Irritable/unsettled	N	Irritable	10022998	General signs and symptoms NEC	General system disorders NEC	General disorders and administration site conditions
AE	Y	04	Irritability	13	Other disorders	N	Irritable/unsettled	N	Irritable	10022998	General signs and symptoms NEC	General system disorders NEC	General disorders and administration site conditions
AE	Y	07	Irritability	13	Other disorders	N	Irritable/unsettled	N	Irritable	10022998	General signs and symptoms NEC	General system disorders NEC	General disorders and administration site conditions
AE	Y	03	Rhinitis	1	Respiratory system disorders	N	rhinitis	N	Rhinitis NOS	10039083	Upper respiratory tract infections NEC	Respiratory tract infections	Respiratory, thoracic and mediastinal disorders
AE	Y	06	Gastroenteritis	2	Gastrointestinal disorders	Y	Gastroenteritis Without Dehydration	N	Gastroenteritis NOS	10017888	Gastric and gastroenteric infections	Gastrointestinal infections	Gastrointestinal disorders
AE	Y	05	Upper respiratory tract infection	1	Respiratory system disorders	Y	upper respiratory tract infection	N	Upper respiratory tract infection	10046306	Upper respiratory tract infections	Infections - pathogen unspecified	Infections and infestations
AE	Y	05	Decreased activity	13	Other disorders	N	Reduced activity	N	Decreased activity	10011953	Asthenic conditions	General system disorders NEC	General disorders and administration site conditions
AE	Y	09	Decreased activity	13	Other disorders	N	Reduced activity	N	Decreased activity	10011953	Asthenic conditions	General system disorders NEC	General disorders and administration site conditions
AE	Y	13	Decreased activity	13	Other disorders	N	Reduced activity	N	Decreased activity	10011953	Asthenic conditions	General system disorders NEC	General disorders and administration site conditions
AE	Y	04	Hypophagia	13	Other disorders	N	Reduced intake	N	Oral intake reduced	10063743	Appetite disorders	Appetite and general nutritional disorders	Metabolism and nutrition disorders
AE	Y	08	Hypophagia	13	Other disorders	N	Reduced intake	N	Oral intake reduced	10063743	Appetite disorders	Appetite and general nutritional disorders	Metabolism and nutrition disorders
AE	Y	12	Hypophagia	13	Other disorders	N	Reduced intake	N	Oral intake reduced	10063743	Appetite disorders	Appetite and general nutritional disorders	Metabolism and nutrition disorders
AE	Y	01	Irritability	13	Other disorders	N	Irritable/unsettled	N	Irritable	10022998	General signs and symptoms NEC	General system disorders NEC	General disorders and administration site conditions
AE	Y	02	Irritability	13	Other disorders	N	Irritable/unsettled	N	Irritable	10022998	General signs and symptoms NEC	General system disorders NEC	General disorders and administration site conditions
AE	Y	06	Irritability	13	Other disorders	N	Irritable/unsettled	N	Irritable	10022998	General signs and symptoms NEC	General system disorders NEC	General disorders and administration site conditions
AE	Y	10	Irritability	13	Other disorders	N	Irritable/unsettled	N	Irritable	10022998	General signs and symptoms NEC	General system disorders NEC	General disorders and administration site conditions
AE	Y	14	Irritability	13	Other disorders	N	Irritable/unsettled	N	Irritable	10022998	General signs and symptoms NEC	General system disorders NEC	General disorders and administration site conditions
AE	Y	03	Pyrexia	10	Unspecified pyrexia	N	Fever	N	Fever	10037660	Febrile disorders	Body temperature conditions	General disorders and administration site conditions
AE	Y	07	Pyrexia	10	Unspecified pyrexia	N	Fever	N	Fever	10037660	Febrile disorders	Body temperature conditions	General disorders and administration site conditions
AE	Y	11	Pyrexia	10	Unspecified pyrexia	N	Fever	N	Fever	10037660	Febrile disorders	Body temperature conditions	General disorders and administration site conditions
AE	Y	15	Diarrhoea	2	Gastrointestinal disorders	Y	Watery Diarrhea With Mild Dehydration	N	Watery diarrhea	10012735	Diarrhoea (excl infective)	Gastrointestinal motility and defaecation conditions	Gastrointestinal disorders
AE	Y	04	Diarrhoea	2	Gastrointestinal disorders	N	acute watery diarrhea without dehydration	N	Watery diarrhea	10012735	Diarrhoea (excl infective)	Gastrointestinal motility and defaecation conditions	Gastrointestinal disorders
AE	Y	01	Pharyngitis	1	Respiratory system disorders	N	pharyngitis	N	Pharyngitis NOS	10034835	Upper respiratory tract infections	Infections - pathogen unspecified	Infections and infestations
AE	Y	03	Pneumonia	1	Respiratory system disorders	N	pneumonia	Y	Pneumonia NOS	10035664	Lower respiratory tract and lung infections	Infections - pathogen unspecified	Infections and infestations
AE	Y	05	Pyrexia	10	Unspecified pyrexia	N	fever day 3 with mild dehydration	Y	Fever	10037660	Febrile disorders	Body temperature conditions	General disorders and administration site conditions
AE	Y	02	Rhinitis	1	Respiratory system disorders	N	rhinitis	N	Rhinitis NOS	10039083	Upper respiratory tract infections NEC	Respiratory tract infections	Respiratory, thoracic and mediastinal disorders
AE	Y	09	Diarrhoea	2	Gastrointestinal disorders	N	Loose stool (< 3 in a 24 hour period)	N	Loose stools	10012735	Diarrhoea (excl infective)	Gastrointestinal motility and defaecation conditions	Gastrointestinal disorders
AE	Y	10	Diarrhoea	2	Gastrointestinal disorders	N	Loose stool (< 3 in a 24 hour period)	N	Loose stools	10012735	Diarrhoea (excl infective)	Gastrointestinal motility and defaecation conditions	Gastrointestinal disorders
AE	Y	13	Diarrhoea	2	Gastrointestinal disorders	N	diarrhea without dehydration	N	Diarrhea NOS	10012735	Diarrhoea (excl infective)	Gastrointestinal motility and defaecation conditions	Gastrointestinal disorders
AE	Y	14	Diarrhoea	2	Gastrointestinal disorders	N	Loose Stool	N	Loose stools	10012735	Diarrhoea (excl infective)	Gastrointestinal motility and defaecation conditions	Gastrointestinal disorders
AE	Y	15	Diarrhoea	2	Gastrointestinal disorders	N	Loose Stool	N	Loose stools	10012735	Diarrhoea (excl infective)	Gastrointestinal motility and defaecation conditions	Gastrointestinal disorders
AE	Y	16	Diarrhoea	2	Gastrointestinal disorders	N	Loose Stool	N	Loose stools	10012735	Diarrhoea (excl infective)	Gastrointestinal motility and defaecation conditions	Gastrointestinal disorders
AE	Y	06	Irritability	13	Other disorders	N	Irritable/unsettled	N	Irritable	10022998	General signs and symptoms NEC	General system disorders NEC	General disorders and administration site conditions
AE	Y	02	Pyrexia	10	Unspecified pyrexia	N	Fever	N	Fever	10037660	Febrile disorders	Body temperature conditions	General disorders and administration site conditions
AE	Y	03	Pyrexia	10	Unspecified pyrexia	N	Fever	N	Fever	10037660	Febrile disorders	Body temperature conditions	General disorders and administration site conditions
AE	Y	05	Pyrexia	10	Unspecified pyrexia	N	Fever	N	Fever	10037660	Febrile disorders	Body temperature conditions	General disorders and administration site conditions
AE	Y	04	Stomatitis	2	Gastrointestinal disorders	N	stomatitis	N	Stomatitis	10042128	Stomatitis and ulceration	Oral soft tissue conditions	Gastrointestinal disorders
AE	Y	01	Upper respiratory tract infection	1	Respiratory system disorders	N	upper respiratory tract infection	N	Upper respiratory tract infection	10046306	Upper respiratory tract infections	Infections - pathogen unspecified	Infections and infestations
AE	Y	07	Upper respiratory tract infection	1	Respiratory system disorders	N	upper respiratory tract infection	N	Upper respiratory tract infection	10046306	Upper respiratory tract infections	Infections - pathogen unspecified	Infections and infestations
AE	Y	08	Upper respiratory tract infection	1	Respiratory system disorders	N	upper respiratory tract infection	N	Upper respiratory tract infection	10046306	Upper respiratory tract infections	Infections - pathogen unspecified	Infections and infestations
AE	Y	12	Gastroenteritis	2	Gastrointestinal disorders	Y	gastroenteritis without dehydration	N	Gastroenteritis NOS	10017888	Gastric and gastroenteric infections	Gastrointestinal infections	Gastrointestinal disorders
AE	Y	11	Upper respiratory tract infection	1	Respiratory system disorders	Y	upper respiratory tract infection	N	Upper respiratory tract infection	10046306	Upper respiratory tract infections	Infections - pathogen unspecified	Infections and infestations
AE	Y	07	Decreased activity	13	Other disorders	N	Reduced activity	N	Decreased activity	10011953	Asthenic conditions	General system disorders NEC	General disorders and administration site conditions
AE	Y	04	Dermatitis	3	Skin disorders	N	dermatitis	N	Dermatitis NOS	10012431	Dermatitis and eczema	Epidermal and dermal conditions	Skin and subcutaneous tissue disorders
AE	Y	10	Gastroenteritis	2	Gastrointestinal disorders	N	gastroenteritis with moderate dehydration	N	Gastroenteritis NOS	10017888	Gastric and gastroenteric infections	Gastrointestinal infections	Gastrointestinal disorders
AE	Y	02	Irritability	13	Other disorders	N	Irritable/unsettled	N	Irritable	10022998	General signs and symptoms NEC	General system disorders NEC	General disorders and administration site conditions
AE	Y	08	Irritability	13	Other disorders	N	Irritable/unsettled	N	Irritable	10022998	General signs and symptoms NEC	General system disorders NEC	General disorders and administration site conditions
AE	Y	09	Irritability	13	Other disorders	N	Irritable/unsettled	N	Irritable	10022998	General signs and symptoms NEC	General system disorders NEC	General disorders and administration site conditions
AE	Y	05	Pruritus	3	Skin disorders	N	pruritis	N	Pruritis	10037087	Pruritus NEC	Epidermal and dermal conditions	Skin and subcutaneous tissue disorders
AE	Y	03	Pyoderma	3	Skin disorders	N	pyoderma	N	Pyoderma	10037632	Skin structures and soft tissue infections	Infections - pathogen unspecified	Infections and infestations
AE	Y	01	Pyrexia	10	Unspecified pyrexia	N	Fever	N	Fever	10037660	Febrile disorders	Body temperature conditions	General disorders and administration site conditions
AE	Y	06	Pyrexia	10	Unspecified pyrexia	N	Fever	N	Fever	10037660	Febrile disorders	Body temperature conditions	General disorders and administration site conditions
AE	Y	12	Pyrexia	10	Unspecified pyrexia	N	Subfebris	N	Fever	10037660	Febrile disorders	Body temperature conditions	General disorders and administration site conditions
AE	Y	02	Irritability	13	Other disorders	N	Irritable/unsettled	N	Irritable	10022998	General signs and symptoms NEC	General system disorders NEC	General disorders and administration site conditions
AE	Y	04	Irritability	13	Other disorders	N	Irritable/unsettled	N	Irritable	10022998	General signs and symptoms NEC	General system disorders NEC	General disorders and administration site conditions
AE	Y	01	Pyrexia	10	Unspecified pyrexia	N	Fever	N	Fever	10037660	Febrile disorders	Body temperature conditions	General disorders and administration site conditions
AE	Y	03	Pyrexia	10	Unspecified pyrexia	N	Fever	N	Fever	10037660	Febrile disorders	Body temperature conditions	General disorders and administration site conditions
AE	Y	05	Diarrhoea	2	Gastrointestinal disorders	Y	acute diarrhea without dehydration	N	Acute diarrhea	10012735	Diarrhoea (excl infective)	Gastrointestinal motility and defaecation conditions	Gastrointestinal disorders
AE	Y	06	Skin hypopigmentation	3	Skin disorders	Y	skin hypopigmentation	N	Skin hypopigmentation	10040868	Hypopigmentation disorders	Pigmentation disorders	Skin and subcutaneous tissue disorders
AE	Y	08	Clavicle fracture	13	Other disorders	N	left clavicle fracture	N	Clavicle fracture	10009245	Limb fractures and dislocations	Bone and joint injuries	Injury, poisoning and procedural complications
AE	Y	02	Diarrhoea	2	Gastrointestinal disorders	N	Diarrhea (>= 3 loose stools in a 24 hour period)	N	Diarrhea NOS	10012735	Diarrhoea (excl infective)	Gastrointestinal motility and defaecation conditions	Gastrointestinal disorders
AE	Y	09	Influenza like illness	1	Respiratory system disorders	N	Influenza Like Illness	N	Influenza like illness	10022004	General signs and symptoms NEC	General system disorders NEC	General disorders and administration site conditions
AE	Y	05	Irritability	13	Other disorders	N	Irritable/unsettled	N	Irritable	10022998	General signs and symptoms NEC	General system disorders NEC	General disorders and administration site conditions
AE	Y	03	Pyrexia	10	Unspecified pyrexia	N	Fever	N	Fever	10037660	Febrile disorders	Body temperature conditions	General disorders and administration site conditions
AE	Y	04	Pyrexia	10	Unspecified pyrexia	N	Fever	N	Fever	10037660	Febrile disorders	Body temperature conditions	General disorders and administration site conditions
AE	Y	01	Rhinitis	1	Respiratory system disorders	N	Rhinitis	N	Rhinitis NOS	10039083	Upper respiratory tract infections NEC	Respiratory tract infections	Respiratory, thoracic and mediastinal disorders
AE	Y	07	Upper respiratory tract infection	1	Respiratory system disorders	N	upper respiratory tract infection	Y	Upper respiratory tract infection	10046306	Upper respiratory tract infections	Infections - pathogen unspecified	Infections and infestations
AE	Y	06	Upper respiratory tract infection	1	Respiratory system disorders	Y	upper respiratory tract infection	N	Upper respiratory tract infection	10046306	Upper respiratory tract infections	Infections - pathogen unspecified	Infections and infestations
AE	Y	02	Skin hyperpigmentation	3	Skin disorders	N	Hyperpigmentation	N	Skin hyperpigmentation	10040865	Hyperpigmentation disorders	Pigmentation disorders	Skin and subcutaneous tissue disorders
AE	Y	01	Vomiting	2	Gastrointestinal disorders	N	Vomiting	N	Vomiting	10047700	Nausea and vomiting symptoms	Gastrointestinal signs and symptoms	Gastrointestinal disorders
AE	Y	01	Decreased activity	13	Other disorders	N	Reduced activity	N	Decreased activity	10011953	Asthenic conditions	General system disorders NEC	General disorders and administration site conditions
AE	Y	02	Irritability	13	Other disorders	N	Irritable/unsettled	N	Irritable	10022998	General signs and symptoms NEC	General system disorders NEC	General disorders and administration site conditions
AE	Y	05	Pyrexia	10	Unspecified pyrexia	N	Fever	N	Fever	10037660	Febrile disorders	Body temperature conditions	General disorders and administration site conditions
AE	Y	04	Rhinitis	1	Respiratory system disorders	N	rhinitis	N	Rhinitis NOS	10039083	Upper respiratory tract infections NEC	Respiratory tract infections	Respiratory, thoracic and mediastinal disorders
AE	Y	03	Vomiting	2	Gastrointestinal disorders	N	Vomiting	N	Vomiting	10047700	Nausea and vomiting symptoms	Gastrointestinal signs and symptoms	Gastrointestinal disorders
AE	Y	06	Upper respiratory tract infection	1	Respiratory system disorders	Y	upper respiratory tract infection	N	Upper respiratory tract infection	10046306	Upper respiratory tract infections	Infections - pathogen unspecified	Infections and infestations
AE	Y	06	Diarrhoea	2	Gastrointestinal disorders	N	watery diarrhea without signs of dehydration	N	Watery diarrhea	10012735	Diarrhoea (excl infective)	Gastrointestinal motility and defaecation conditions	Gastrointestinal disorders
AE	Y	04	Gastroenteritis	2	Gastrointestinal disorders	N	gastroenteritis without dehydration	N	Gastroenteritis NOS	10017888	Gastric and gastroenteric infections	Gastrointestinal infections	Gastrointestinal disorders
AE	Y	02	Leukoderma	3	Skin disorders	N	leucoderma post inflammatory	N	Leukoderma	10024380	Hypopigmentation disorders	Pigmentation disorders	Skin and subcutaneous tissue disorders
AE	Y	03	Miliaria	3	Skin disorders	N	miliaria	N	Miliaria	10027627	Apocrine and eccrine gland disorders	Skin appendage conditions	Skin and subcutaneous tissue disorders
AE	Y	01	Rash morbilliform	11	Other viral infections	N	morbili	N	Rash morbilliform	10037870	Rashes, eruptions and exanthems NEC	Epidermal and dermal conditions	Skin and subcutaneous tissue disorders
AE	Y	05	Upper respiratory tract infection	1	Respiratory system disorders	N	upper respiratory tract infection	N	Upper respiratory tract infection	10046306	Upper respiratory tract infections	Infections - pathogen unspecified	Infections and infestations
AE	Y	07	Upper respiratory tract infection	1	Respiratory system disorders	N	upper respiratory tract infection	N	Upper respiratory tract infection	10046306	Upper respiratory tract infections	Infections - pathogen unspecified	Infections and infestations
AE	Y	09	Constipation	2	Gastrointestinal disorders	N	constipation	N	Constipation	10010774	Gastrointestinal atonic and hypomotility disorders NEC	Gastrointestinal motility and defaecation conditions	Gastrointestinal disorders
AE	Y	07	Decreased activity	13	Other disorders	N	Reduced activity	N	Decreased activity	10011953	Asthenic conditions	General system disorders NEC	General disorders and administration site conditions
AE	Y	02	Diarrhoea	2	Gastrointestinal disorders	N	Diarrhea (>= 3 loose stools in a 24 hour period)	N	Diarrhea NOS	10012735	Diarrhoea (excl infective)	Gastrointestinal motility and defaecation conditions	Gastrointestinal disorders
AE	Y	06	Hypophagia	13	Other disorders	N	Reduced intake	N	Oral intake reduced	10063743	Appetite disorders	Appetite and general nutritional disorders	Metabolism and nutrition disorders
AE	Y	05	Irritability	13	Other disorders	N	Irritable/unsettled	N	Irritable	10022998	General signs and symptoms NEC	General system disorders NEC	General disorders and administration site conditions
AE	Y	01	Pyrexia	10	Unspecified pyrexia	N	Febris	N	Fever	10037660	Febrile disorders	Body temperature conditions	General disorders and administration site conditions
AE	Y	04	Pyrexia	10	Unspecified pyrexia	N	Fever	N	Fever	10037660	Febrile disorders	Body temperature conditions	General disorders and administration site conditions
AE	Y	08	Vomiting	2	Gastrointestinal disorders	N	Vomiting	N	Vomiting	10047700	Nausea and vomiting symptoms	Gastrointestinal signs and symptoms	Gastrointestinal disorders
AE	Y	03	Diarrhoea	2	Gastrointestinal disorders	Y	Diarrhea (>= 3 loose stools in a 24 hour period)	N	Diarrhea NOS	10012735	Diarrhoea (excl infective)	Gastrointestinal motility and defaecation conditions	Gastrointestinal disorders
AE	Y	03	Decreased activity	13	Other disorders	N	Reduced activity	N	Decreased activity	10011953	Asthenic conditions	General system disorders NEC	General disorders and administration site conditions
AE	Y	05	Decreased activity	13	Other disorders	N	Reduced activity	N	Decreased activity	10011953	Asthenic conditions	General system disorders NEC	General disorders and administration site conditions
AE	Y	09	Dermatitis allergic	3	Skin disorders	N	dermatitis allergic	N	Allergic dermatitis	10012434	Dermatitis and eczema	Epidermal and dermal conditions	Skin and subcutaneous tissue disorders
AE	Y	07	Dermatitis	3	Skin disorders	N	dermatitis	N	Dermatitis NOS	10012431	Dermatitis and eczema	Epidermal and dermal conditions	Skin and subcutaneous tissue disorders
AE	Y	02	Hypophagia	13	Other disorders	N	Reduced intake	N	Oral intake reduced	10063743	Appetite disorders	Appetite and general nutritional disorders	Metabolism and nutrition disorders
AE	Y	01	Irritability	13	Other disorders	N	Irritable/unsettled	N	Irritable	10022998	General signs and symptoms NEC	General system disorders NEC	General disorders and administration site conditions
AE	Y	06	Irritability	13	Other disorders	N	Irritable/unsettled	N	Irritable	10022998	General signs and symptoms NEC	General system disorders NEC	General disorders and administration site conditions
AE	Y	08	Diarrhoea	2	Gastrointestinal disorders	Y	Diarrhea without Dehydration	N	Diarrhea NOS	10012735	Diarrhoea (excl infective)	Gastrointestinal motility and defaecation conditions	Gastrointestinal disorders
AE	Y	04	Decreased activity	13	Other disorders	N	Reduced activity	N	Decreased activity	10011953	Asthenic conditions	General system disorders NEC	General disorders and administration site conditions
AE	Y	08	Decreased activity	13	Other disorders	N	Reduced activity	N	Decreased activity	10011953	Asthenic conditions	General system disorders NEC	General disorders and administration site conditions
AE	Y	22	Decreased activity	13	Other disorders	N	Reduced activity	N	Decreased activity	10011953	Asthenic conditions	General system disorders NEC	General disorders and administration site conditions
AE	Y	26	Decreased activity	13	Other disorders	N	Reduced activity	N	Decreased activity	10011953	Asthenic conditions	General system disorders NEC	General disorders and administration site conditions
AE	Y	11	Dermatitis	3	Skin disorders	N	dermatitis	N	Dermatitis NOS	10012431	Dermatitis and eczema	Epidermal and dermal conditions	Skin and subcutaneous tissue disorders
AE	Y	19	Diarrhoea	2	Gastrointestinal disorders	N	loose stool with mild dehydration	N	Loose stools	10012735	Diarrhoea (excl infective)	Gastrointestinal motility and defaecation conditions	Gastrointestinal disorders
AE	Y	21	Hypophagia	13	Other disorders	N	Reduced intake	N	Oral intake reduced	10063743	Appetite disorders	Appetite and general nutritional disorders	Metabolism and nutrition disorders
AE	Y	23	Hypophagia	13	Other disorders	N	Reduced intake	N	Oral intake reduced	10063743	Appetite disorders	Appetite and general nutritional disorders	Metabolism and nutrition disorders
AE	Y	05	Irritability	13	Other disorders	N	Irritable/unsettled	N	Irritable	10022998	General signs and symptoms NEC	General system disorders NEC	General disorders and administration site conditions
AE	Y	09	Irritability	13	Other disorders	N	Irritable/unsettled	N	Irritable	10022998	General signs and symptoms NEC	General system disorders NEC	General disorders and administration site conditions
AE	Y	13	Irritability	13	Other disorders	N	Irritable/unsettled	N	Irritable	10022998	General signs and symptoms NEC	General system disorders NEC	General disorders and administration site conditions
AE	Y	14	Irritability	13	Other disorders	N	Irritable/unsettled	N	Irritable	10022998	General signs and symptoms NEC	General system disorders NEC	General disorders and administration site conditions
AE	Y	25	Irritability	13	Other disorders	N	Irritable/unsettled	N	Irritable	10022998	General signs and symptoms NEC	General system disorders NEC	General disorders and administration site conditions
AE	Y	02	Pyrexia	10	Unspecified pyrexia	N	Fever	N	Fever	10037660	Febrile disorders	Body temperature conditions	General disorders and administration site conditions
AE	Y	07	Pyrexia	10	Unspecified pyrexia	N	Fever	N	Fever	10037660	Febrile disorders	Body temperature conditions	General disorders and administration site conditions
AE	Y	12	Pyrexia	10	Unspecified pyrexia	N	Fever	N	Fever	10037660	Febrile disorders	Body temperature conditions	General disorders and administration site conditions
AE	Y	27	Pyrexia	10	Unspecified pyrexia	N	Fever	N	Fever	10037660	Febrile disorders	Body temperature conditions	General disorders and administration site conditions
AE	Y	15	Skin irritation	3	Skin disorders	N	skin irritation	N	Skin irritation	10040880	Dermatitis and eczema	Epidermal and dermal conditions	Skin and subcutaneous tissue disorders
AE	Y	06	Upper respiratory tract infection	1	Respiratory system disorders	N	upper respiratory tract infection	N	Upper respiratory tract infection	10046306	Upper respiratory tract infections	Infections - pathogen unspecified	Infections and infestations
AE	Y	18	Upper respiratory tract infection	1	Respiratory system disorders	N	upper respiratory tract infection	N	Upper respiratory tract infection	10046306	Upper respiratory tract infections	Infections - pathogen unspecified	Infections and infestations
AE	Y	01	Vomiting	2	Gastrointestinal disorders	N	Vomiting	N	Vomiting	10047700	Nausea and vomiting symptoms	Gastrointestinal signs and symptoms	Gastrointestinal disorders
AE	Y	03	Vomiting	2	Gastrointestinal disorders	N	Vomiting	N	Vomiting	10047700	Nausea and vomiting symptoms	Gastrointestinal signs and symptoms	Gastrointestinal disorders
AE	Y	10	Vomiting	2	Gastrointestinal disorders	N	Vomiting	N	Vomiting	10047700	Nausea and vomiting symptoms	Gastrointestinal signs and symptoms	Gastrointestinal disorders
AE	Y	17	Vomiting	2	Gastrointestinal disorders	N	Vomiting	N	Vomiting	10047700	Nausea and vomiting symptoms	Gastrointestinal signs and symptoms	Gastrointestinal disorders
AE	Y	24	Vomiting	2	Gastrointestinal disorders	N	Vomiting	N	Vomiting	10047700	Nausea and vomiting symptoms	Gastrointestinal signs and symptoms	Gastrointestinal disorders
AE	Y	20	Diarrhoea	2	Gastrointestinal disorders	Y	diarrhea without dehydration	N	Diarrhea NOS	10012735	Diarrhoea (excl infective)	Gastrointestinal motility and defaecation conditions	Gastrointestinal disorders
AE	Y	16	Upper respiratory tract infection	1	Respiratory system disorders	Y	upper respiratory tract infection	N	Upper respiratory tract infection	10046306	Upper respiratory tract infections	Infections - pathogen unspecified	Infections and infestations
AE	Y	01	Diarrhoea	2	Gastrointestinal disorders	N	Diarrhea (>= 3 loose stools in a 24 hour period)	N	Diarrhea NOS	10012735	Diarrhoea (excl infective)	Gastrointestinal motility and defaecation conditions	Gastrointestinal disorders
AE	Y	03	Diarrhoea	2	Gastrointestinal disorders	N	Diarrhea Without Dehydration	N	Diarrhea NOS	10012735	Diarrhoea (excl infective)	Gastrointestinal motility and defaecation conditions	Gastrointestinal disorders
AE	Y	07	Diarrhoea	2	Gastrointestinal disorders	N	Loose stool (< 3 in a 24 hour period)	N	Loose stools	10012735	Diarrhoea (excl infective)	Gastrointestinal motility and defaecation conditions	Gastrointestinal disorders
AE	Y	08	Diarrhoea	2	Gastrointestinal disorders	N	Loose stool (< 3 in a 24 hour period)	N	Loose stools	10012735	Diarrhoea (excl infective)	Gastrointestinal motility and defaecation conditions	Gastrointestinal disorders
AE	Y	11	Diarrhoea	2	Gastrointestinal disorders	N	acute watery diarrhea with some dehydration	Y	Watery diarrhea	10012735	Diarrhoea (excl infective)	Gastrointestinal motility and defaecation conditions	Gastrointestinal disorders
AE	Y	05	Hypophagia	13	Other disorders	N	Reduced intake	N	Oral intake reduced	10063743	Appetite disorders	Appetite and general nutritional disorders	Metabolism and nutrition disorders
AE	Y	04	Irritability	13	Other disorders	N	Irritable/unsettled	N	Irritable	10022998	General signs and symptoms NEC	General system disorders NEC	General disorders and administration site conditions
AE	Y	02	Rhinitis	1	Respiratory system disorders	N	rhinitis	N	Rhinitis NOS	10039083	Upper respiratory tract infections NEC	Respiratory tract infections	Respiratory, thoracic and mediastinal disorders
AE	Y	09	Upper respiratory tract infection	1	Respiratory system disorders	N	upper respiratory tract infection	N	Upper respiratory tract infection	10046306	Upper respiratory tract infections	Infections - pathogen unspecified	Infections and infestations
AE	Y	12	Vomiting	2	Gastrointestinal disorders	N	Vomiting	N	Vomiting	10047700	Nausea and vomiting symptoms	Gastrointestinal signs and symptoms	Gastrointestinal disorders
AE	Y	10	Diarrhoea	2	Gastrointestinal disorders	Y	diarrhea with mild dehydration	N	Diarrhea NOS	10012735	Diarrhoea (excl infective)	Gastrointestinal motility and defaecation conditions	Gastrointestinal disorders
AE	Y	06	Pyrexia	10	Unspecified pyrexia	Y	Sub Febris	N	Fever	10037660	Febrile disorders	Body temperature conditions	General disorders and administration site conditions
AE	Y	01	Pyrexia	10	Unspecified pyrexia	N	Fever	N	Fever	10037660	Febrile disorders	Body temperature conditions	General disorders and administration site conditions
AE	Y	02	Pyrexia	10	Unspecified pyrexia	N	Fever	N	Fever	10037660	Febrile disorders	Body temperature conditions	General disorders and administration site conditions
AE	Y	03	Upper respiratory tract infection	1	Respiratory system disorders	N	upper respiratory tract infection	N	Upper respiratory tract infection	10046306	Upper respiratory tract infections	Infections - pathogen unspecified	Infections and infestations
AE	Y	02	Cough	1	Respiratory system disorders	N	cough	N	Cough	10011224	Coughing and associated symptoms	Respiratory disorders NEC	Respiratory, thoracic and mediastinal disorders
AE	Y	01	Flatulence	2	Gastrointestinal disorders	N	flatulence	N	Flatulence	10016766	Flatulence, bloating and distension	Gastrointestinal signs and symptoms	Gastrointestinal disorders
AE	Y	04	Irritability	13	Other disorders	N	Irritable/unsettled	N	Irritable	10022998	General signs and symptoms NEC	General system disorders NEC	General disorders and administration site conditions
AE	Y	06	Irritability	13	Other disorders	N	Irritable/unsettled	N	Irritable	10022998	General signs and symptoms NEC	General system disorders NEC	General disorders and administration site conditions
AE	Y	10	Otitis externa	5	Ear disorders	N	Otitis Externa Desease Acute	N	Infective otitis externa, unspecified	10033072	Ear infections	Infections - pathogen unspecified	Infections and infestations
AE	Y	08	Pyrexia	10	Unspecified pyrexia	N	Fever	N	Fever	10037660	Febrile disorders	Body temperature conditions	General disorders and administration site conditions
AE	Y	09	Pyrexia	10	Unspecified pyrexia	N	Fever	N	Fever	10037660	Febrile disorders	Body temperature conditions	General disorders and administration site conditions
AE	Y	12	Pyrexia	10	Unspecified pyrexia	N	Fever	N	Fever	10037660	Febrile disorders	Body temperature conditions	General disorders and administration site conditions
AE	Y	03	Vomiting	2	Gastrointestinal disorders	N	Vomiting	N	Vomiting	10047700	Nausea and vomiting symptoms	Gastrointestinal signs and symptoms	Gastrointestinal disorders
AE	Y	07	Vomiting	2	Gastrointestinal disorders	N	Vomiting	N	Vomiting	10047700	Nausea and vomiting symptoms	Gastrointestinal signs and symptoms	Gastrointestinal disorders
AE	Y	05	Pyrexia	10	Unspecified pyrexia	Y	Fever	N	Fever	10037660	Febrile disorders	Body temperature conditions	General disorders and administration site conditions
AE	Y	11	Pyrexia	10	Unspecified pyrexia	Y	Fever	N	Fever	10037660	Febrile disorders	Body temperature conditions	General disorders and administration site conditions
AE	Y	02	Diarrhoea	2	Gastrointestinal disorders	N	diarrhea without dehydration	N	Diarrhea NOS	10012735	Diarrhoea (excl infective)	Gastrointestinal motility and defaecation conditions	Gastrointestinal disorders
AE	Y	01	Upper respiratory tract infection	1	Respiratory system disorders	N	upper respiratory tract infection	N	Upper respiratory tract infection	10046306	Upper respiratory tract infections	Infections - pathogen unspecified	Infections and infestations
AE	Y	01	Dermatitis	3	Skin disorders	N	dermatitis	N	Dermatitis NOS	10012431	Dermatitis and eczema	Epidermal and dermal conditions	Skin and subcutaneous tissue disorders
AE	Y	02	Upper respiratory tract infection	1	Respiratory system disorders	N	upper respiratory tract infection	N	Upper respiratory tract infection	10046306	Upper respiratory tract infections	Infections - pathogen unspecified	Infections and infestations
AE	Y	04	Decreased activity	13	Other disorders	N	Reduced activity	N	Decreased activity	10011953	Asthenic conditions	General system disorders NEC	General disorders and administration site conditions
AE	Y	01	Pyrexia	10	Unspecified pyrexia	N	Fever	N	Fever	10037660	Febrile disorders	Body temperature conditions	General disorders and administration site conditions
AE	Y	05	Pyrexia	10	Unspecified pyrexia	N	Fever	N	Fever	10037660	Febrile disorders	Body temperature conditions	General disorders and administration site conditions
AE	Y	08	Pyrexia	10	Unspecified pyrexia	N	Fever	N	Fever	10037660	Febrile disorders	Body temperature conditions	General disorders and administration site conditions
AE	Y	07	Upper respiratory tract infection	1	Respiratory system disorders	N	upper respiratory tract infection	N	Upper respiratory tract infection	10046306	Upper respiratory tract infections	Infections - pathogen unspecified	Infections and infestations
AE	Y	06	Vomiting	2	Gastrointestinal disorders	N	Vomiting	N	Vomiting	10047700	Nausea and vomiting symptoms	Gastrointestinal signs and symptoms	Gastrointestinal disorders
AE	Y	03	Upper respiratory tract infection	1	Respiratory system disorders	Y	upper respiratory tract infection	N	Upper respiratory tract infection	10046306	Upper respiratory tract infections	Infections - pathogen unspecified	Infections and infestations
AE	Y	05	Decreased activity	13	Other disorders	N	Reduced activity	N	Decreased activity	10011953	Asthenic conditions	General system disorders NEC	General disorders and administration site conditions
AE	Y	07	Decreased activity	13	Other disorders	N	Reduced activity	N	Decreased activity	10011953	Asthenic conditions	General system disorders NEC	General disorders and administration site conditions
AE	Y	12	Decreased activity	13	Other disorders	N	Reduced activity	N	Decreased activity	10011953	Asthenic conditions	General system disorders NEC	General disorders and administration site conditions
AE	Y	10	Dermatitis diaper	3	Skin disorders	N	Diaper Rash	N	Diaper rash	10012444	Dermatitis and eczema	Epidermal and dermal conditions	Skin and subcutaneous tissue disorders
AE	Y	02	Dermatitis	3	Skin disorders	N	dermatitis	N	Dermatitis NOS	10012431	Dermatitis and eczema	Epidermal and dermal conditions	Skin and subcutaneous tissue disorders
AE	Y	04	Dermatitis	3	Skin disorders	N	dermatitis	N	Dermatitis NOS	10012431	Dermatitis and eczema	Epidermal and dermal conditions	Skin and subcutaneous tissue disorders
AE	Y	03	Haematoma	13	Other disorders	N	hematoma	N	Hematoma NOS	10018852	Haemorrhages NEC	Vascular haemorrhagic disorders	Vascular disorders
AE	Y	09	Haematoma	13	Other disorders	N	hematoma	N	Hematoma NOS	10018852	Haemorrhages NEC	Vascular haemorrhagic disorders	Vascular disorders
AE	Y	06	Irritability	13	Other disorders	N	Irritable/unsettled	N	Irritable	10022998	General signs and symptoms NEC	General system disorders NEC	General disorders and administration site conditions
AE	Y	08	Irritability	13	Other disorders	N	Irritable/unsettled	N	Irritable	10022998	General signs and symptoms NEC	General system disorders NEC	General disorders and administration site conditions
AE	Y	13	Irritability	13	Other disorders	N	Irritable/unsettled	N	Irritable	10022998	General signs and symptoms NEC	General system disorders NEC	General disorders and administration site conditions
AE	Y	15	Upper respiratory tract infection	1	Respiratory system disorders	N	upper respiratory tract infection	N	Upper respiratory tract infection	10046306	Upper respiratory tract infections	Infections - pathogen unspecified	Infections and infestations
AE	Y	01	Cutaneous vasculitis	3	Skin disorders	Y	vasculitis	N	Cutaneous vasculitis	10011686	Skin vasculitides	Skin vascular abnormalities	Skin and subcutaneous tissue disorders
AE	Y	14	Dermatitis	3	Skin disorders	Y	dermatitis	N	Dermatitis NOS	10012431	Dermatitis and eczema	Epidermal and dermal conditions	Skin and subcutaneous tissue disorders
AE	Y	03	Decreased activity	13	Other disorders	N	Reduced activity	N	Decreased activity	10011953	Asthenic conditions	General system disorders NEC	General disorders and administration site conditions
AE	Y	04	Decreased activity	13	Other disorders	N	Reduced activity	N	Decreased activity	10011953	Asthenic conditions	General system disorders NEC	General disorders and administration site conditions
AE	Y	09	Decreased activity	13	Other disorders	N	Reduced activity	N	Decreased activity	10011953	Asthenic conditions	General system disorders NEC	General disorders and administration site conditions
AE	Y	01	Irritability	13	Other disorders	N	Irritable/unsettled	N	Irritable	10022998	General signs and symptoms NEC	General system disorders NEC	General disorders and administration site conditions
AE	Y	02	Irritability	13	Other disorders	N	Irritable/unsettled	N	Irritable	10022998	General signs and symptoms NEC	General system disorders NEC	General disorders and administration site conditions
AE	Y	08	Irritability	13	Other disorders	N	Irritable/unsettled	N	Irritable	10022998	General signs and symptoms NEC	General system disorders NEC	General disorders and administration site conditions
AE	Y	06	Pyrexia	10	Unspecified pyrexia	N	Fever	N	Fever	10037660	Febrile disorders	Body temperature conditions	General disorders and administration site conditions
AE	Y	12	Rhinitis	1	Respiratory system disorders	N	rhinitis	N	Rhinitis NOS	10039083	Upper respiratory tract infections NEC	Respiratory tract infections	Respiratory, thoracic and mediastinal disorders
AE	Y	05	Upper respiratory tract infection	1	Respiratory system disorders	N	upper respiratory tract infection	N	Upper respiratory tract infection	10046306	Upper respiratory tract infections	Infections - pathogen unspecified	Infections and infestations
AE	Y	07	Vomiting	2	Gastrointestinal disorders	N	Vomiting	N	Vomiting	10047700	Nausea and vomiting symptoms	Gastrointestinal signs and symptoms	Gastrointestinal disorders
AE	Y	10	Vomiting	2	Gastrointestinal disorders	N	Vomiting	N	Vomiting	10047700	Nausea and vomiting symptoms	Gastrointestinal signs and symptoms	Gastrointestinal disorders
AE	Y	11	Vomiting	2	Gastrointestinal disorders	N	Vomiting	N	Vomiting	10047700	Nausea and vomiting symptoms	Gastrointestinal signs and symptoms	Gastrointestinal disorders
AE	Y	03	Dermatitis contact	3	Skin disorders	N	dermatitis insect bite	N	Contact dermatitis and other eczema due to other specified agent	10012442	Dermatitis and eczema	Epidermal and dermal conditions	Skin and subcutaneous tissue disorders
AE	Y	04	Dermatitis	3	Skin disorders	N	dermatitis	N	Dermatitis NOS	10012431	Dermatitis and eczema	Epidermal and dermal conditions	Skin and subcutaneous tissue disorders
AE	Y	01	Miliaria	3	Skin disorders	N	miliaria	N	Miliaria	10027627	Apocrine and eccrine gland disorders	Skin appendage conditions	Skin and subcutaneous tissue disorders
AE	Y	02	Rhinitis	1	Respiratory system disorders	N	rhinitis	N	Rhinitis NOS	10039083	Upper respiratory tract infections NEC	Respiratory tract infections	Respiratory, thoracic and mediastinal disorders
AE	Y	06	Skin irritation	3	Skin disorders	N	skin irritation	N	Skin irritation	10040880	Dermatitis and eczema	Epidermal and dermal conditions	Skin and subcutaneous tissue disorders
AE	Y	07	Dermatitis infected	3	Skin disorders	Y	allergic contact dermatitis of infection	N	Dermatitis infected	10012470	Skin structures and soft tissue infections	Infections - pathogen unspecified	Infections and infestations
AE	Y	05	Dysentery	2	Gastrointestinal disorders	Y	disentri form diarrhea	N	Dysentery NOS	10051402	Abdominal and gastrointestinal infections	Infections - pathogen unspecified	Infections and infestations
AE	Y	07	Decreased activity	13	Other disorders	N	Reduced activity	N	Decreased activity	10011953	Asthenic conditions	General system disorders NEC	General disorders and administration site conditions
AE	Y	08	Diarrhoea	2	Gastrointestinal disorders	N	diarrhea without dehydration	N	Diarrhea NOS	10012735	Diarrhoea (excl infective)	Gastrointestinal motility and defaecation conditions	Gastrointestinal disorders
AE	Y	01	Irritability	13	Other disorders	N	Irritable/unsettled	N	Irritable	10022998	General signs and symptoms NEC	General system disorders NEC	General disorders and administration site conditions
AE	Y	03	Irritability	13	Other disorders	N	Irritable/unsettled	N	Irritable	10022998	General signs and symptoms NEC	General system disorders NEC	General disorders and administration site conditions
AE	Y	06	Irritability	13	Other disorders	N	Irritable/unsettled	N	Irritable	10022998	General signs and symptoms NEC	General system disorders NEC	General disorders and administration site conditions
AE	Y	04	Rhinitis	1	Respiratory system disorders	N	rhinitis	N	Rhinitis NOS	10039083	Upper respiratory tract infections NEC	Respiratory tract infections	Respiratory, thoracic and mediastinal disorders
AE	Y	05	Upper respiratory tract infection	1	Respiratory system disorders	N	upper respiratory tract infection	N	Upper respiratory tract infection	10046306	Upper respiratory tract infections	Infections - pathogen unspecified	Infections and infestations
AE	Y	02	Vomiting	2	Gastrointestinal disorders	N	Vomiting	N	Vomiting	10047700	Nausea and vomiting symptoms	Gastrointestinal signs and symptoms	Gastrointestinal disorders
AE	Y	09	Vomiting	2	Gastrointestinal disorders	N	Vomiting	N	Vomiting	10047700	Nausea and vomiting symptoms	Gastrointestinal signs and symptoms	Gastrointestinal disorders
AE	Y	04	Decreased activity	13	Other disorders	N	Reduced activity	N	Decreased activity	10011953	Asthenic conditions	General system disorders NEC	General disorders and administration site conditions
AE	Y	07	Furuncle	3	Skin disorders	N	furuncle	N	Furuncle	10017553	Staphylococcal infections	Bacterial infectious disorders	Infections and infestations
AE	Y	01	Haematoma	13	Other disorders	N	hematoma	N	Hematoma NOS	10018852	Haemorrhages NEC	Vascular haemorrhagic disorders	Vascular disorders
AE	Y	05	Irritability	13	Other disorders	N	Irritable/unsettled	N	Irritable	10022998	General signs and symptoms NEC	General system disorders NEC	General disorders and administration site conditions
AE	Y	08	Irritability	13	Other disorders	N	Irritable/unsettled	N	Irritable	10022998	General signs and symptoms NEC	General system disorders NEC	General disorders and administration site conditions
AE	Y	10	Irritability	13	Other disorders	N	Irritable/unsettled	N	Irritable	10022998	General signs and symptoms NEC	General system disorders NEC	General disorders and administration site conditions
AE	Y	02	Omphalitis	12	Other infections disease	N	umbilical cord infection	N	Umbilical cord infection	10030306	Infections NEC	Infections - pathogen unspecified	Infections and infestations
AE	Y	06	Pyrexia	10	Unspecified pyrexia	N	Fever	N	Fever	10037660	Febrile disorders	Body temperature conditions	General disorders and administration site conditions
AE	Y	11	Pyrexia	10	Unspecified pyrexia	N	Fever	N	Fever	10037660	Febrile disorders	Body temperature conditions	General disorders and administration site conditions
AE	Y	03	Upper respiratory tract infection	1	Respiratory system disorders	N	upper respiratory tract infection	N	Upper respiratory tract infection	10046306	Upper respiratory tract infections	Infections - pathogen unspecified	Infections and infestations
AE	Y	09	Upper respiratory tract infection	1	Respiratory system disorders	N	upper respiratory tract infection	N	Upper respiratory tract infection	10046306	Upper respiratory tract infections	Infections - pathogen unspecified	Infections and infestations
AE	Y	12	Upper respiratory tract infection	1	Respiratory system disorders	N	upper respiratory tract infection	Y	Upper respiratory tract infection	10046306	Upper respiratory tract infections	Infections - pathogen unspecified	Infections and infestations
AE	Y	02	Nasopharyngitis	1	Respiratory system disorders	N	common cold	N	Common cold	10028810	Upper respiratory tract infections	Infections - pathogen unspecified	Infections and infestations
AE	Y	03	Pyrexia	10	Unspecified pyrexia	N	Fever	N	Fever	10037660	Febrile disorders	Body temperature conditions	General disorders and administration site conditions
AE	Y	01	Upper respiratory tract infection	1	Respiratory system disorders	N	upper respiratory tract infection	N	Upper respiratory tract infection	10046306	Upper respiratory tract infections	Infections - pathogen unspecified	Infections and infestations
AE	Y	12	Diarrhoea	2	Gastrointestinal disorders	N	diarrhea without dehydration	N	Diarrhea NOS	10012735	Diarrhoea (excl infective)	Gastrointestinal motility and defaecation conditions	Gastrointestinal disorders
AE	Y	01	Irritability	13	Other disorders	N	Irritable/unsettled	N	Irritable	10022998	General signs and symptoms NEC	General system disorders NEC	General disorders and administration site conditions
AE	Y	08	Irritability	13	Other disorders	N	Irritable/unsettled	N	Irritable	10022998	General signs and symptoms NEC	General system disorders NEC	General disorders and administration site conditions
AE	Y	10	Irritability	13	Other disorders	N	Irritable/unsettled	N	Irritable	10022998	General signs and symptoms NEC	General system disorders NEC	General disorders and administration site conditions
AE	Y	11	Irritability	13	Other disorders	N	Irritable/unsettled	N	Irritable	10022998	General signs and symptoms NEC	General system disorders NEC	General disorders and administration site conditions
AE	Y	03	Miliaria	3	Skin disorders	N	miliariasis	N	Miliaria	10027627	Apocrine and eccrine gland disorders	Skin appendage conditions	Skin and subcutaneous tissue disorders
AE	Y	02	Pyrexia	10	Unspecified pyrexia	N	Fever	N	Fever	10037660	Febrile disorders	Body temperature conditions	General disorders and administration site conditions
AE	Y	04	Pyrexia	10	Unspecified pyrexia	N	Fever	N	Fever	10037660	Febrile disorders	Body temperature conditions	General disorders and administration site conditions
AE	Y	05	Vomiting	2	Gastrointestinal disorders	N	Vomiting	N	Vomiting	10047700	Nausea and vomiting symptoms	Gastrointestinal signs and symptoms	Gastrointestinal disorders
AE	Y	06	Vomiting	2	Gastrointestinal disorders	N	Vomiting	N	Vomiting	10047700	Nausea and vomiting symptoms	Gastrointestinal signs and symptoms	Gastrointestinal disorders
AE	Y	07	Vomiting	2	Gastrointestinal disorders	N	Vomiting	N	Vomiting	10047700	Nausea and vomiting symptoms	Gastrointestinal signs and symptoms	Gastrointestinal disorders
AE	Y	09	Upper respiratory tract infection	1	Respiratory system disorders	Y	upper respiratory tract infection	N	Upper respiratory tract infection	10046306	Upper respiratory tract infections	Infections - pathogen unspecified	Infections and infestations
AE	Y	07	Decreased activity	13	Other disorders	N	Reduced activity	N	Decreased activity	10011953	Asthenic conditions	General system disorders NEC	General disorders and administration site conditions
AE	Y	04	Dermatitis	3	Skin disorders	N	dermatitis	N	Dermatitis NOS	10012431	Dermatitis and eczema	Epidermal and dermal conditions	Skin and subcutaneous tissue disorders
AE	Y	06	Hypophagia	13	Other disorders	N	Reduced intake	N	Oral intake reduced	10063743	Appetite disorders	Appetite and general nutritional disorders	Metabolism and nutrition disorders
AE	Y	08	Irritability	13	Other disorders	N	Irritable/unsettled	N	Irritable	10022998	General signs and symptoms NEC	General system disorders NEC	General disorders and administration site conditions
AE	Y	03	Miliaria	3	Skin disorders	N	miliaria	N	Miliaria	10027627	Apocrine and eccrine gland disorders	Skin appendage conditions	Skin and subcutaneous tissue disorders
AE	Y	01	Pyrexia	10	Unspecified pyrexia	N	Fever	N	Fever	10037660	Febrile disorders	Body temperature conditions	General disorders and administration site conditions
AE	Y	05	Pyrexia	10	Unspecified pyrexia	N	Fever	N	Fever	10037660	Febrile disorders	Body temperature conditions	General disorders and administration site conditions
AE	Y	02	Cough	1	Respiratory system disorders	Y	cough	N	Cough	10011224	Coughing and associated symptoms	Respiratory disorders NEC	Respiratory, thoracic and mediastinal disorders
AE	Y	01	Dermatitis atopic	3	Skin disorders	N	suspected atopic dermatitis	N	Atopic dermatitis	10012438	Dermatitis and eczema	Epidermal and dermal conditions	Skin and subcutaneous tissue disorders
AE	Y	03	Irritability	13	Other disorders	N	Irritable/unsettled	N	Irritable	10022998	General signs and symptoms NEC	General system disorders NEC	General disorders and administration site conditions
AE	Y	04	Irritability	13	Other disorders	N	Irritable/unsettled	N	Irritable	10022998	General signs and symptoms NEC	General system disorders NEC	General disorders and administration site conditions
AE	Y	05	Irritability	13	Other disorders	N	Irritable/unsettled	N	Irritable	10022998	General signs and symptoms NEC	General system disorders NEC	General disorders and administration site conditions
AE	Y	02	Pyrexia	10	Unspecified pyrexia	N	Fever	N	Fever	10037660	Febrile disorders	Body temperature conditions	General disorders and administration site conditions
AE	Y	02	Irritability	13	Other disorders	N	Irritable/unsettled	N	Irritable	10022998	General signs and symptoms NEC	General system disorders NEC	General disorders and administration site conditions
AE	Y	04	Upper respiratory tract infection	1	Respiratory system disorders	N	upper respiratory tract infection	N	Upper respiratory tract infection	10046306	Upper respiratory tract infections	Infections - pathogen unspecified	Infections and infestations
AE	Y	05	Upper respiratory tract infection	1	Respiratory system disorders	N	upper respiratory tract infection	N	Upper respiratory tract infection	10046306	Upper respiratory tract infections	Infections - pathogen unspecified	Infections and infestations
AE	Y	01	Upper respiratory tract infection	1	Respiratory system disorders	Y	upper respiratory tract infection	N	Upper respiratory tract infection	10046306	Upper respiratory tract infections	Infections - pathogen unspecified	Infections and infestations
AE	Y	03	Upper respiratory tract infection	1	Respiratory system disorders	Y	upper respiratory tract infection	N	Upper respiratory tract infection	10046306	Upper respiratory tract infections	Infections - pathogen unspecified	Infections and infestations
AE	Y	02	Feeding disorder neonatal	9	Metabolism and nutrition disorders	N	underfeeding of newborn	N	Feeding problem in newborn	10016316	Neonatal metabolic and endocrine disorders	Neonatal and perinatal conditions	Pregnancy, puerperium and perinatal conditions
AE	Y	01	Hypothermia	13	Other disorders	N	hypothermia	N	Hypothermia	10021113	Body temperature altered	Body temperature conditions	General disorders and administration site conditions
AE	Y	03	Normochromic normocytic anaemia	13	Other disorders	N	normocytic normochromic anaemia	N	Normochromic normocytic anaemia	10029783	Anaemias NEC	Anaemias nonhaemolytic and marrow depression	Blood and lymphatic system disorders
AE	Y	04	Dermatitis	3	Skin disorders	N	dermatitis	N	Dermatitis NOS	10012431	Dermatitis and eczema	Epidermal and dermal conditions	Skin and subcutaneous tissue disorders
AE	Y	01	Dyspepsia	2	Gastrointestinal disorders	N	dyspepsia	N	Dyspepsia	10013946	Dyspeptic signs and symptoms	Gastrointestinal signs and symptoms	Gastrointestinal disorders
AE	Y	02	Irritability	13	Other disorders	N	Irritable/unsettled	N	Irritable	10022998	General signs and symptoms NEC	General system disorders NEC	General disorders and administration site conditions
AE	Y	03	Irritability	13	Other disorders	N	Irritable/unsettled	N	Irritable	10022998	General signs and symptoms NEC	General system disorders NEC	General disorders and administration site conditions
AE	Y	05	Pyrexia	10	Unspecified pyrexia	N	febrile	N	Fever	10037660	Febrile disorders	Body temperature conditions	General disorders and administration site conditions
AE	Y	06	Nasopharyngitis	1	Respiratory system disorders	Y	common cold	N	Common cold	10028810	Upper respiratory tract infections	Infections - pathogen unspecified	Infections and infestations
AE	Y	01	Pyrexia	10	Unspecified pyrexia	N	Fever	N	Fever	10037660	Febrile disorders	Body temperature conditions	General disorders and administration site conditions
AE	Y	02	Upper respiratory tract infection	1	Respiratory system disorders	Y	upper respiratory tract infection	N	Upper respiratory tract infection	10046306	Upper respiratory tract infections	Infections - pathogen unspecified	Infections and infestations
AE	Y	10	Decreased activity	13	Other disorders	N	Reduced activity	N	Decreased activity	10011953	Asthenic conditions	General system disorders NEC	General disorders and administration site conditions
AE	Y	12	Dermatitis	3	Skin disorders	N	dermatitis	N	Dermatitis NOS	10012431	Dermatitis and eczema	Epidermal and dermal conditions	Skin and subcutaneous tissue disorders
AE	Y	06	Diarrhoea	2	Gastrointestinal disorders	N	Loose stool (< 3 in a 24 hour period)	N	Loose stools	10012735	Diarrhoea (excl infective)	Gastrointestinal motility and defaecation conditions	Gastrointestinal disorders
AE	Y	14	Diarrhoea	2	Gastrointestinal disorders	N	Loose stool (< 3 in a 24 hour period)	N	Loose stools	10012735	Diarrhoea (excl infective)	Gastrointestinal motility and defaecation conditions	Gastrointestinal disorders
AE	Y	17	Diarrhoea	2	Gastrointestinal disorders	N	Diarrhea (>= 3 loose stools in a 24 hour period)	N	Diarrhea NOS	10012735	Diarrhoea (excl infective)	Gastrointestinal motility and defaecation conditions	Gastrointestinal disorders
AE	Y	18	Diarrhoea	2	Gastrointestinal disorders	N	diarrhea without dehydration	N	Diarrhea NOS	10012735	Diarrhoea (excl infective)	Gastrointestinal motility and defaecation conditions	Gastrointestinal disorders
AE	Y	03	Dyspepsia	2	Gastrointestinal disorders	N	dyspepsia	N	Dyspepsia	10013946	Dyspeptic signs and symptoms	Gastrointestinal signs and symptoms	Gastrointestinal disorders
AE	Y	13	Hypophagia	13	Other disorders	N	Reduced intake	N	Oral intake reduced	10063743	Appetite disorders	Appetite and general nutritional disorders	Metabolism and nutrition disorders
AE	Y	08	Irritability	13	Other disorders	N	Irritable/unsettled	N	Irritable	10022998	General signs and symptoms NEC	General system disorders NEC	General disorders and administration site conditions
AE	Y	11	Irritability	13	Other disorders	N	Irritable/unsettled	N	Irritable	10022998	General signs and symptoms NEC	General system disorders NEC	General disorders and administration site conditions
AE	Y	16	Nasopharyngitis	1	Respiratory system disorders	N	common cold	N	Common cold	10028810	Upper respiratory tract infections	Infections - pathogen unspecified	Infections and infestations
AE	Y	01	Pyrexia	10	Unspecified pyrexia	N	Fever	N	Fever	10037660	Febrile disorders	Body temperature conditions	General disorders and administration site conditions
AE	Y	05	Pyrexia	10	Unspecified pyrexia	N	Fever	N	Fever	10037660	Febrile disorders	Body temperature conditions	General disorders and administration site conditions
AE	Y	15	Pyrexia	10	Unspecified pyrexia	N	Fever	N	Fever	10037660	Febrile disorders	Body temperature conditions	General disorders and administration site conditions
AE	Y	04	Skin hypopigmentation	3	Skin disorders	N	hypopigmentation	N	Skin hypopigmentation	10040868	Hypopigmentation disorders	Pigmentation disorders	Skin and subcutaneous tissue disorders
AE	Y	02	Skin irritation	3	Skin disorders	N	skin irritation	N	Skin irritation	10040880	Dermatitis and eczema	Epidermal and dermal conditions	Skin and subcutaneous tissue disorders
AE	Y	07	Vomiting	2	Gastrointestinal disorders	N	Vomiting	N	Vomiting	10047700	Nausea and vomiting symptoms	Gastrointestinal signs and symptoms	Gastrointestinal disorders
AE	Y	09	Vomiting	2	Gastrointestinal disorders	N	Vomiting	N	Vomiting	10047700	Nausea and vomiting symptoms	Gastrointestinal signs and symptoms	Gastrointestinal disorders
AE	Y	01	Dermatitis contact	3	Skin disorders	N	dermatitis kontacta insecta	N	Contact dermatitis and other eczema due to other specified agent	10012442	Dermatitis and eczema	Epidermal and dermal conditions	Skin and subcutaneous tissue disorders
AE	Y	02	Irritability	13	Other disorders	N	Irritable/unsettled	N	Irritable	10022998	General signs and symptoms NEC	General system disorders NEC	General disorders and administration site conditions
AE	Y	03	Skin irritation	3	Skin disorders	N	irritation of the right and left cheek	N	Irritation skin	10040880	Dermatitis and eczema	Epidermal and dermal conditions	Skin and subcutaneous tissue disorders
AE	Y	01	Pyrexia	10	Unspecified pyrexia	N	Fever	N	Fever	10037660	Febrile disorders	Body temperature conditions	General disorders and administration site conditions
AE	Y	02	Upper respiratory tract infection	1	Respiratory system disorders	N	upper respiratory tract infection	N	Upper respiratory tract infection	10046306	Upper respiratory tract infections	Infections - pathogen unspecified	Infections and infestations
AE	Y	04	Decreased activity	13	Other disorders	N	Reduced activity	N	Decreased activity	10011953	Asthenic conditions	General system disorders NEC	General disorders and administration site conditions
AE	Y	02	Irritability	13	Other disorders	N	Irritable/unsettled	N	Irritable	10022998	General signs and symptoms NEC	General system disorders NEC	General disorders and administration site conditions
AE	Y	03	Irritability	13	Other disorders	N	Irritable/unsettled	N	Irritable	10022998	General signs and symptoms NEC	General system disorders NEC	General disorders and administration site conditions
AE	Y	05	Irritability	13	Other disorders	N	Irritable/unsettled	N	Irritable	10022998	General signs and symptoms NEC	General system disorders NEC	General disorders and administration site conditions
AE	Y	01	Pyrexia	10	Unspecified pyrexia	N	Fever	N	Fever	10037660	Febrile disorders	Body temperature conditions	General disorders and administration site conditions
AE	Y	09	Asthma	1	Respiratory system disorders	N	bronchitis asthmatic	Y	Bronchitis asthmatic	10003553	Bronchospasm and obstruction	Bronchial disorders (excl neoplasms)	Respiratory, thoracic and mediastinal disorders
AE	Y	06	Febrile convulsion	7	Central-peripheral nervous system disorders	N	febrile convulsion	Y	Febrile convulsion	10016284	Seizures and seizure disorders NEC	Seizures (incl subtypes)	Nervous system disorders
AE	Y	08	Febrile convulsion	7	Central-peripheral nervous system disorders	N	Simple Febrile Seizure	Y	Febrile seizure	10016284	Seizures and seizure disorders NEC	Seizures (incl subtypes)	Nervous system disorders
AE	Y	01	Pyrexia	10	Unspecified pyrexia	N	Fever	N	Fever	10037660	Febrile disorders	Body temperature conditions	General disorders and administration site conditions
AE	Y	03	Pyrexia	10	Unspecified pyrexia	N	Fever	N	Fever	10037660	Febrile disorders	Body temperature conditions	General disorders and administration site conditions
AE	Y	04	Pyrexia	10	Unspecified pyrexia	N	Fever	N	Fever	10037660	Febrile disorders	Body temperature conditions	General disorders and administration site conditions
AE	Y	02	Upper respiratory tract infection	1	Respiratory system disorders	N	upper respiratory tract infection	N	Upper respiratory tract infection	10046306	Upper respiratory tract infections	Infections - pathogen unspecified	Infections and infestations
AE	Y	07	Febrile convulsion	7	Central-peripheral nervous system disorders	Y	simple febrile seizure	Y	Febrile seizure	10016284	Seizures and seizure disorders NEC	Seizures (incl subtypes)	Nervous system disorders
AE	Y	05	Nasopharyngitis	1	Respiratory system disorders	Y	acute rhinopharyngitis	N	Rhinopharyngitis	10028810	Upper respiratory tract infections	Infections - pathogen unspecified	Infections and infestations
AE	Y	01	Skin hypopigmentation	3	Skin disorders	N	skin hypopigmentation	N	Skin hypopigmentation	10040868	Hypopigmentation disorders	Pigmentation disorders	Skin and subcutaneous tissue disorders
AE	Y	02	Diarrhoea	2	Gastrointestinal disorders	Y	Diarrhea Without Dehydration	N	Diarrhea NOS	10012735	Diarrhoea (excl infective)	Gastrointestinal motility and defaecation conditions	Gastrointestinal disorders
AE	Y	06	Dermatitis	3	Skin disorders	N	dermatitis	N	Dermatitis NOS	10012431	Dermatitis and eczema	Epidermal and dermal conditions	Skin and subcutaneous tissue disorders
AE	Y	02	Irritability	13	Other disorders	N	Irritable/unsettled	N	Irritable	10022998	General signs and symptoms NEC	General system disorders NEC	General disorders and administration site conditions
AE	Y	01	Pyrexia	10	Unspecified pyrexia	N	Fever	N	Fever	10037660	Febrile disorders	Body temperature conditions	General disorders and administration site conditions
AE	Y	03	Upper respiratory tract infection	1	Respiratory system disorders	N	upper respiratory tract infection	N	Upper respiratory tract infection	10046306	Upper respiratory tract infections	Infections - pathogen unspecified	Infections and infestations
AE	Y	04	Upper respiratory tract infection	1	Respiratory system disorders	N	upper respiratory tract infection	N	Upper respiratory tract infection	10046306	Upper respiratory tract infections	Infections - pathogen unspecified	Infections and infestations
AE	Y	05	Upper respiratory tract infection	1	Respiratory system disorders	N	upper respiratory tract infection	N	Upper respiratory tract infection	10046306	Upper respiratory tract infections	Infections - pathogen unspecified	Infections and infestations
AE	Y	07	Nasopharyngitis	1	Respiratory system disorders	Y	common cold	N	Common cold	10028810	Upper respiratory tract infections	Infections - pathogen unspecified	Infections and infestations
AE	Y	05	Dermatitis	3	Skin disorders	N	dermatitis	N	Dermatitis NOS	10012431	Dermatitis and eczema	Epidermal and dermal conditions	Skin and subcutaneous tissue disorders
AE	Y	01	Hemorrhagic disease of newborn	13	Other disorders	N	haemorrhagic disease of fetus and newborn	Y	Hemorrhagic disease of newborn	10019601	Bleeding tendencies	Coagulopathies and bleeding diatheses (excl thrombocytopenic)	Blood and lymphatic system disorders
AE	Y	02	Pyrexia	10	Unspecified pyrexia	N	Fever	N	Fever	10037660	Febrile disorders	Body temperature conditions	General disorders and administration site conditions
AE	Y	03	Pyrexia	10	Unspecified pyrexia	N	Fever	N	Fever	10037660	Febrile disorders	Body temperature conditions	General disorders and administration site conditions
AE	Y	04	Pyrexia	10	Unspecified pyrexia	N	Fever	N	Fever	10037660	Febrile disorders	Body temperature conditions	General disorders and administration site conditions
AE	Y	06	Pyrexia	10	Unspecified pyrexia	N	Fever	N	Fever	10037660	Febrile disorders	Body temperature conditions	General disorders and administration site conditions
AE	Y	07	Pyrexia	10	Unspecified pyrexia	N	Fever	N	Fever	10037660	Febrile disorders	Body temperature conditions	General disorders and administration site conditions
AE	Y	01	Diarrhoea	2	Gastrointestinal disorders	N	Diarrhea (>= 3 loose stools in a 24 hour period)	N	Diarrhea NOS	10012735	Diarrhoea (excl infective)	Gastrointestinal motility and defaecation conditions	Gastrointestinal disorders
AE	Y	03	Irritability	13	Other disorders	N	Irritable/unsettled	N	Irritable	10022998	General signs and symptoms NEC	General system disorders NEC	General disorders and administration site conditions
AE	Y	05	Irritability	13	Other disorders	N	Irritable/unsettled	N	Irritable	10022998	General signs and symptoms NEC	General system disorders NEC	General disorders and administration site conditions
AE	Y	02	Pyrexia	10	Unspecified pyrexia	N	Fever	N	Fever	10037660	Febrile disorders	Body temperature conditions	General disorders and administration site conditions
AE	Y	04	Pyrexia	10	Unspecified pyrexia	N	Fever	N	Fever	10037660	Febrile disorders	Body temperature conditions	General disorders and administration site conditions
AE	Y	06	Croup infectious	1	Respiratory system disorders	Y	laryngotracheobronchitis	Y	Croup	10011416	Upper respiratory tract infections	Infections - pathogen unspecified	Infections and infestations
AE	Y	08	Nasopharyngitis	1	Respiratory system disorders	Y	Commond Cold	N	Common cold	10028810	Upper respiratory tract infections	Infections - pathogen unspecified	Infections and infestations
AE	Y	07	Upper respiratory tract infection	1	Respiratory system disorders	Y	upper respiratory tract infection	N	Upper respiratory tract infection	10046306	Upper respiratory tract infections	Infections - pathogen unspecified	Infections and infestations
AE	Y	01	Diarrhoea	2	Gastrointestinal disorders	N	Loose stool (< 3 in a 24 hour period)	N	Loose stools	10012735	Diarrhoea (excl infective)	Gastrointestinal motility and defaecation conditions	Gastrointestinal disorders
AE	Y	01	Dermatitis	3	Skin disorders	N	dermatitis	N	Dermatitis NOS	10012431	Dermatitis and eczema	Epidermal and dermal conditions	Skin and subcutaneous tissue disorders
AE	Y	05	Dermatitis	3	Skin disorders	N	dermatitis causes	N	Dermatitis NOS	10012431	Dermatitis and eczema	Epidermal and dermal conditions	Skin and subcutaneous tissue disorders
AE	Y	04	Irritability	13	Other disorders	N	Irritable/unsettled	N	Irritable	10022998	General signs and symptoms NEC	General system disorders NEC	General disorders and administration site conditions
AE	Y	03	Rhinitis	1	Respiratory system disorders	N	rhinitis	N	Rhinitis NOS	10039083	Upper respiratory tract infections NEC	Respiratory tract infections	Respiratory, thoracic and mediastinal disorders
AE	Y	02	Vomiting	2	Gastrointestinal disorders	N	Vomiting	N	Vomiting	10047700	Nausea and vomiting symptoms	Gastrointestinal signs and symptoms	Gastrointestinal disorders
AE	Y	01	Abdominal distension	2	Gastrointestinal disorders	N	meteorismus	N	Meteorism	10000060	Flatulence, bloating and distension	Gastrointestinal signs and symptoms	Gastrointestinal disorders
AE	Y	02	Diarrhoea	2	Gastrointestinal disorders	N	Loose stool (< 3 in a 24 hour period)	N	Loose stools	10012735	Diarrhoea (excl infective)	Gastrointestinal motility and defaecation conditions	Gastrointestinal disorders
AE	Y	04	Diarrhoea	2	Gastrointestinal disorders	N	Loose stool (< 3 in a 24 hour period)	N	Loose stools	10012735	Diarrhoea (excl infective)	Gastrointestinal motility and defaecation conditions	Gastrointestinal disorders
AE	Y	05	Diarrhoea	2	Gastrointestinal disorders	N	Loose stool (< 3 in a 24 hour period)	N	Loose stools	10012735	Diarrhoea (excl infective)	Gastrointestinal motility and defaecation conditions	Gastrointestinal disorders
AE	Y	03	Rhinitis	1	Respiratory system disorders	N	rhinitis	N	Rhinitis NOS	10039083	Upper respiratory tract infections NEC	Respiratory tract infections	Respiratory, thoracic and mediastinal disorders
AE	Y	06	Diarrhoea	2	Gastrointestinal disorders	Y	diarrhea without dehydration	N	Diarrhea NOS	10012735	Diarrhoea (excl infective)	Gastrointestinal motility and defaecation conditions	Gastrointestinal disorders
AE	Y	01	Constipation	2	Gastrointestinal disorders	N	constipation	N	Constipation	10010774	Gastrointestinal atonic and hypomotility disorders NEC	Gastrointestinal motility and defaecation conditions	Gastrointestinal disorders
AE	Y	05	Diarrhoea	2	Gastrointestinal disorders	N	diarrhea without dehydration	N	Diarrhea NOS	10012735	Diarrhoea (excl infective)	Gastrointestinal motility and defaecation conditions	Gastrointestinal disorders
AE	Y	04	Haematochezia	2	Gastrointestinal disorders	N	bloody bowel movements	N	Bloody stool	10018836	Non-site specific gastrointestinal haemorrhages	Gastrointestinal haemorrhages NEC	Gastrointestinal disorders
AE	Y	02	Pyrexia	10	Unspecified pyrexia	N	Fever	N	Fever	10037660	Febrile disorders	Body temperature conditions	General disorders and administration site conditions
AE	Y	03	Vomiting	2	Gastrointestinal disorders	N	Vomiting	N	Vomiting	10047700	Nausea and vomiting symptoms	Gastrointestinal signs and symptoms	Gastrointestinal disorders
AE	Y	01	Dermatitis	3	Skin disorders	N	dermatitis	N	Dermatitis NOS	10012431	Dermatitis and eczema	Epidermal and dermal conditions	Skin and subcutaneous tissue disorders
AE	Y	03	Irritability	13	Other disorders	N	Irritable/unsettled	N	Irritable	10022998	General signs and symptoms NEC	General system disorders NEC	General disorders and administration site conditions
AE	Y	05	Irritability	13	Other disorders	N	Irritable/unsettled	N	Irritable	10022998	General signs and symptoms NEC	General system disorders NEC	General disorders and administration site conditions
AE	Y	04	Pyrexia	10	Unspecified pyrexia	N	Fever	N	Fever	10037660	Febrile disorders	Body temperature conditions	General disorders and administration site conditions
AE	Y	02	Upper respiratory tract infection	1	Respiratory system disorders	N	upper respiratory tract infection	N	Upper respiratory tract infection	10046306	Upper respiratory tract infections	Infections - pathogen unspecified	Infections and infestations
AE	Y	01	Dermatitis	3	Skin disorders	N	dermatitis	N	Dermatitis NOS	10012431	Dermatitis and eczema	Epidermal and dermal conditions	Skin and subcutaneous tissue disorders
AE	Y	03	Diarrhoea	2	Gastrointestinal disorders	N	Diarrhea Without Dehydration	N	Diarrhea NOS	10012735	Diarrhoea (excl infective)	Gastrointestinal motility and defaecation conditions	Gastrointestinal disorders
AE	Y	04	Febrile convulsion	7	Central-peripheral nervous system disorders	N	simple febrile seizure ec acute respiratory tract infection	Y	Febrile seizure	10016284	Seizures and seizure disorders NEC	Seizures (incl subtypes)	Nervous system disorders
AE	Y	02	Pyrexia	10	Unspecified pyrexia	N	Fever	N	Fever	10037660	Febrile disorders	Body temperature conditions	General disorders and administration site conditions
AE	Y	03	Irritability	13	Other disorders	N	Irritable/unsettled	N	Irritable	10022998	General signs and symptoms NEC	General system disorders NEC	General disorders and administration site conditions
AE	Y	04	Miliaria	3	Skin disorders	N	miliaria	N	Miliaria	10027627	Apocrine and eccrine gland disorders	Skin appendage conditions	Skin and subcutaneous tissue disorders
AE	Y	01	Pyrexia	10	Unspecified pyrexia	N	Fever	N	Fever	10037660	Febrile disorders	Body temperature conditions	General disorders and administration site conditions
AE	Y	05	Vomiting	2	Gastrointestinal disorders	N	Vomiting	N	Vomiting	10047700	Nausea and vomiting symptoms	Gastrointestinal signs and symptoms	Gastrointestinal disorders
AE	Y	02	Dermatitis	3	Skin disorders	Y	dermatitis	N	Dermatitis NOS	10012431	Dermatitis and eczema	Epidermal and dermal conditions	Skin and subcutaneous tissue disorders
AE	Y	01	Pyrexia	10	Unspecified pyrexia	N	Fever	N	Fever	10037660	Febrile disorders	Body temperature conditions	General disorders and administration site conditions
AE	Y	04	Diarrhoea	2	Gastrointestinal disorders	N	acute watery diarrhea with some dehydration	Y	Watery diarrhea	10012735	Diarrhoea (excl infective)	Gastrointestinal motility and defaecation conditions	Gastrointestinal disorders
AE	Y	03	Irritability	13	Other disorders	N	Irritable/unsettled	N	Irritable	10022998	General signs and symptoms NEC	General system disorders NEC	General disorders and administration site conditions
AE	Y	01	Phimosis	6	Genitourinary system disorders	N	phimosis physiological	N	Phimosis	10034878	Male reproductive tract disorders congenital	Reproductive tract and breast disorders congenital	Congenital, familial and genetic disorders
AE	Y	02	Pyrexia	10	Unspecified pyrexia	N	Fever	N	Fever	10037660	Febrile disorders	Body temperature conditions	General disorders and administration site conditions
AE	Y	02	Pyrexia	10	Unspecified pyrexia	N	Fever	N	Fever	10037660	Febrile disorders	Body temperature conditions	General disorders and administration site conditions
AE	Y	01	Upper respiratory tract infection	1	Respiratory system disorders	N	upper respiratory tract infection	N	Upper respiratory tract infection	10046306	Upper respiratory tract infections	Infections - pathogen unspecified	Infections and infestations
AE	Y	05	Decreased activity	13	Other disorders	N	Reduced activity	N	Decreased activity	10011953	Asthenic conditions	General system disorders NEC	General disorders and administration site conditions
AE	Y	04	Hypophagia	13	Other disorders	N	Reduced intake	N	Oral intake reduced	10063743	Appetite disorders	Appetite and general nutritional disorders	Metabolism and nutrition disorders
AE	Y	01	Irritability	13	Other disorders	N	Irritable/unsettled	N	Irritable	10022998	General signs and symptoms NEC	General system disorders NEC	General disorders and administration site conditions
AE	Y	02	Irritability	13	Other disorders	N	Irritable/unsettled	N	Irritable	10022998	General signs and symptoms NEC	General system disorders NEC	General disorders and administration site conditions
AE	Y	03	Irritability	13	Other disorders	N	Irritable/unsettled	N	Irritable	10022998	General signs and symptoms NEC	General system disorders NEC	General disorders and administration site conditions
AE	Y	06	Irritability	13	Other disorders	N	Irritable/unsettled	N	Irritable	10022998	General signs and symptoms NEC	General system disorders NEC	General disorders and administration site conditions
AE	Y	08	Congenital megacolon	2	Gastrointestinal disorders	N	Congenital Megacolon	Y	Congenital megacolon	10010539	Intestinal disorders congenital	Gastrointestinal tract disorders congenital	Congenital, familial and genetic disorders
AE	Y	03	Decreased activity	13	Other disorders	N	Reduced activity	N	Decreased activity	10011953	Asthenic conditions	General system disorders NEC	General disorders and administration site conditions
AE	Y	07	Decreased activity	13	Other disorders	N	Reduced activity	N	Decreased activity	10011953	Asthenic conditions	General system disorders NEC	General disorders and administration site conditions
AE	Y	01	Irritability	13	Other disorders	N	Irritable/unsettled	N	Irritable	10022998	General signs and symptoms NEC	General system disorders NEC	General disorders and administration site conditions
AE	Y	04	Irritability	13	Other disorders	N	Irritable/unsettled	N	Irritable	10022998	General signs and symptoms NEC	General system disorders NEC	General disorders and administration site conditions
AE	Y	06	Irritability	13	Other disorders	N	Irritable/unsettled	N	Irritable	10022998	General signs and symptoms NEC	General system disorders NEC	General disorders and administration site conditions
AE	Y	02	Pyrexia	10	Unspecified pyrexia	N	Fever	N	Fever	10037660	Febrile disorders	Body temperature conditions	General disorders and administration site conditions
AE	Y	05	Pyrexia	10	Unspecified pyrexia	N	Fever	N	Fever	10037660	Febrile disorders	Body temperature conditions	General disorders and administration site conditions
AE	Y	01	Diarrhoea	2	Gastrointestinal disorders	N	diarrhea without dehydration	N	Diarrhea NOS	10012735	Diarrhoea (excl infective)	Gastrointestinal motility and defaecation conditions	Gastrointestinal disorders
AE	Y	02	Diarrhoea	2	Gastrointestinal disorders	N	Diarrhea Without Dehydration	N	Diarrhea NOS	10012735	Diarrhoea (excl infective)	Gastrointestinal motility and defaecation conditions	Gastrointestinal disorders
AE	Y	01	Irritability	13	Other disorders	N	Irritable/unsettled	N	Irritable	10022998	General signs and symptoms NEC	General system disorders NEC	General disorders and administration site conditions
AE	Y	01	Upper respiratory tract infection	1	Respiratory system disorders	Y	upper respiratory tract infection	N	Upper respiratory tract infection	10046306	Upper respiratory tract infections	Infections - pathogen unspecified	Infections and infestations
AE	Y	03	Diarrhoea	2	Gastrointestinal disorders	N	Acute Watery Diarrhea With Severe Dehydration	Y	Watery diarrhea	10012735	Diarrhoea (excl infective)	Gastrointestinal motility and defaecation conditions	Gastrointestinal disorders
AE	Y	01	Pyrexia	10	Unspecified pyrexia	N	Fever	N	Fever	10037660	Febrile disorders	Body temperature conditions	General disorders and administration site conditions
AE	Y	02	Gastroenteritis	2	Gastrointestinal disorders	Y	Moderate Gastroenteritis With Febrile Vomiting	N	Gastroenteritis NOS	10017888	Gastric and gastroenteric infections	Gastrointestinal infections	Gastrointestinal disorders
AE	Y	04	Upper respiratory tract infection	1	Respiratory system disorders	Y	upper respiratory tract infection	N	Upper respiratory tract infection	10046306	Upper respiratory tract infections	Infections - pathogen unspecified	Infections and infestations
AE	Y	02	Irritability	13	Other disorders	N	Irritable/unsettled	N	Irritable	10022998	General signs and symptoms NEC	General system disorders NEC	General disorders and administration site conditions
AE	Y	01	Pyrexia	10	Unspecified pyrexia	N	Fever	N	Fever	10037660	Febrile disorders	Body temperature conditions	General disorders and administration site conditions
AE	Y	04	Diarrhoea	2	Gastrointestinal disorders	N	Diarrhea Without Dehydration	N	Diarrhea NOS	10012735	Diarrhoea (excl infective)	Gastrointestinal motility and defaecation conditions	Gastrointestinal disorders
AE	Y	02	Irritability	13	Other disorders	N	Irritable/unsettled	N	Irritable	10022998	General signs and symptoms NEC	General system disorders NEC	General disorders and administration site conditions
AE	Y	03	Irritability	13	Other disorders	N	Irritable/unsettled	N	Irritable	10022998	General signs and symptoms NEC	General system disorders NEC	General disorders and administration site conditions
AE	Y	01	Vomiting	2	Gastrointestinal disorders	N	Vomiting	N	Vomiting	10047700	Nausea and vomiting symptoms	Gastrointestinal signs and symptoms	Gastrointestinal disorders
AE	Y	02	Nasopharyngitis	1	Respiratory system disorders	N	common cold	N	Common cold	10028810	Upper respiratory tract infections	Infections - pathogen unspecified	Infections and infestations
AE	Y	01	Subdural hygroma	7	Central-peripheral nervous system disorders	Y	subdural hygroma	Y	Subdural hygroma	10048626	Structural brain disorders NEC	Structural brain disorders	Nervous system disorders
AE	Y	02	Irritability	13	Other disorders	N	Irritable/unsettled	N	Irritable	10022998	General signs and symptoms NEC	General system disorders NEC	General disorders and administration site conditions
AE	Y	01	Diarrhoea	2	Gastrointestinal disorders	Y	diarrhea without dehydration	N	Diarrhea NOS	10012735	Diarrhoea (excl infective)	Gastrointestinal motility and defaecation conditions	Gastrointestinal disorders
AE	Y	02	Constipation	2	Gastrointestinal disorders	N	Constipation	N	Constipation	10010774	Gastrointestinal atonic and hypomotility disorders NEC	Gastrointestinal motility and defaecation conditions	Gastrointestinal disorders
AE	Y	05	Decreased activity	13	Other disorders	N	Reduced activity	N	Decreased activity	10011953	Asthenic conditions	General system disorders NEC	General disorders and administration site conditions
AE	Y	10	Diarrhoea	2	Gastrointestinal disorders	N	Acute Diarrhea Without Dehydration	N	Acute diarrhea	10012735	Diarrhoea (excl infective)	Gastrointestinal motility and defaecation conditions	Gastrointestinal disorders
AE	Y	03	Hypophagia	13	Other disorders	N	Reduced intake	N	Oral intake reduced	10063743	Appetite disorders	Appetite and general nutritional disorders	Metabolism and nutrition disorders
AE	Y	06	Hypophagia	13	Other disorders	N	Reduced intake	N	Oral intake reduced	10063743	Appetite disorders	Appetite and general nutritional disorders	Metabolism and nutrition disorders
AE	Y	08	Hypophagia	13	Other disorders	N	Reduced intake	N	Oral intake reduced	10063743	Appetite disorders	Appetite and general nutritional disorders	Metabolism and nutrition disorders
AE	Y	04	Irritability	13	Other disorders	N	Irritable/unsettled	N	Irritable	10022998	General signs and symptoms NEC	General system disorders NEC	General disorders and administration site conditions
AE	Y	07	Irritability	13	Other disorders	N	Irritable/unsettled	N	Irritable	10022998	General signs and symptoms NEC	General system disorders NEC	General disorders and administration site conditions
AE	Y	09	Irritability	13	Other disorders	N	Irritable/unsettled	N	Irritable	10022998	General signs and symptoms NEC	General system disorders NEC	General disorders and administration site conditions
AE	Y	01	Pyrexia	10	Unspecified pyrexia	N	Fever	N	Fever	10037660	Febrile disorders	Body temperature conditions	General disorders and administration site conditions
AE	Y	01	Decreased activity	13	Other disorders	N	Reduced activity	N	Decreased activity	10011953	Asthenic conditions	General system disorders NEC	General disorders and administration site conditions
AE	Y	02	Irritability	13	Other disorders	N	Irritable/unsettled	N	Irritable	10022998	General signs and symptoms NEC	General system disorders NEC	General disorders and administration site conditions
AE	Y	03	Dermatitis	3	Skin disorders	Y	dermatitis	N	Dermatitis NOS	10012431	Dermatitis and eczema	Epidermal and dermal conditions	Skin and subcutaneous tissue disorders
AE	Y	04	Upper respiratory tract infection	1	Respiratory system disorders	Y	upper respiratory tract infection	N	Upper respiratory tract infection	10046306	Upper respiratory tract infections	Infections - pathogen unspecified	Infections and infestations
AE	Y	01	Pyrexia	10	Unspecified pyrexia	N	Fever	N	Fever	10037660	Febrile disorders	Body temperature conditions	General disorders and administration site conditions
AE	Y	01	Dermatitis	3	Skin disorders	N	dermatitis	N	Dermatitis NOS	10012431	Dermatitis and eczema	Epidermal and dermal conditions	Skin and subcutaneous tissue disorders
AE	Y	02	Nasopharyngitis	1	Respiratory system disorders	N	common cold	N	Common cold	10028810	Upper respiratory tract infections	Infections - pathogen unspecified	Infections and infestations
AE	Y	01	Decreased activity	13	Other disorders	N	Reduced activity	N	Decreased activity	10011953	Asthenic conditions	General system disorders NEC	General disorders and administration site conditions
AE	Y	02	Decreased activity	13	Other disorders	N	Reduced activity	N	Decreased activity	10011953	Asthenic conditions	General system disorders NEC	General disorders and administration site conditions
AE	Y	08	Decreased activity	13	Other disorders	N	Reduced activity	N	Decreased activity	10011953	Asthenic conditions	General system disorders NEC	General disorders and administration site conditions
AE	Y	09	Decreased activity	13	Other disorders	N	Reduced activity	N	Decreased activity	10011953	Asthenic conditions	General system disorders NEC	General disorders and administration site conditions
AE	Y	06	Hypophagia	13	Other disorders	N	Reduced intake	N	Oral intake reduced	10063743	Appetite disorders	Appetite and general nutritional disorders	Metabolism and nutrition disorders
AE	Y	07	Hypophagia	13	Other disorders	N	Reduced intake	N	Oral intake reduced	10063743	Appetite disorders	Appetite and general nutritional disorders	Metabolism and nutrition disorders
AE	Y	03	Irritability	13	Other disorders	N	Irritable/unsettled	N	Irritable	10022998	General signs and symptoms NEC	General system disorders NEC	General disorders and administration site conditions
AE	Y	04	Irritability	13	Other disorders	N	Irritable/unsettled	N	Irritable	10022998	General signs and symptoms NEC	General system disorders NEC	General disorders and administration site conditions
AE	Y	05	Irritability	13	Other disorders	N	Irritable/unsettled	N	Irritable	10022998	General signs and symptoms NEC	General system disorders NEC	General disorders and administration site conditions
AE	Y	10	Irritability	13	Other disorders	N	Irritable/unsettled	N	Irritable	10022998	General signs and symptoms NEC	General system disorders NEC	General disorders and administration site conditions
AE	Y	11	Irritability	13	Other disorders	N	Irritable/unsettled	N	Irritable	10022998	General signs and symptoms NEC	General system disorders NEC	General disorders and administration site conditions
AE	Y	12	Upper respiratory tract infection	1	Respiratory system disorders	N	upper respiratory tract infection	N	Upper respiratory tract infection	10046306	Upper respiratory tract infections	Infections - pathogen unspecified	Infections and infestations
AE	Y	01	Pyrexia	10	Unspecified pyrexia	N	Fever	N	Fever	10037660	Febrile disorders	Body temperature conditions	General disorders and administration site conditions
AE	Y	01	Hypophagia	13	Other disorders	N	Reduced intake	N	Oral intake reduced	10063743	Appetite disorders	Appetite and general nutritional disorders	Metabolism and nutrition disorders
AE	Y	04	Decreased activity	13	Other disorders	N	Reduced activity	N	Decreased activity	10011953	Asthenic conditions	General system disorders NEC	General disorders and administration site conditions
AE	Y	08	Dengue fever	11	Other viral infections	N	Febrile In Observation dd Dengue Hemorrhagic Fever dd Acute Respiratory Tract Infection	Y	Dengue hemorrhagic fever	10012310	Flaviviral infections	Viral infectious disorders	Infections and infestations
AE	Y	07	Diarrhoea	2	Gastrointestinal disorders	N	Acute Watery Diarrhea With Some Dehydration	Y	Watery diarrhea	10012735	Diarrhoea (excl infective)	Gastrointestinal motility and defaecation conditions	Gastrointestinal disorders
AE	Y	05	Irritability	13	Other disorders	N	Irritable/unsettled	N	Irritable	10022998	General signs and symptoms NEC	General system disorders NEC	General disorders and administration site conditions
AE	Y	03	Pyrexia	10	Unspecified pyrexia	N	Fever	N	Fever	10037660	Febrile disorders	Body temperature conditions	General disorders and administration site conditions
AE	Y	06	Pyrexia	10	Unspecified pyrexia	N	Fever	N	Fever	10037660	Febrile disorders	Body temperature conditions	General disorders and administration site conditions
AE	Y	01	Rhinitis	1	Respiratory system disorders	N	rhinitis	N	Rhinitis NOS	10039083	Upper respiratory tract infections NEC	Respiratory tract infections	Respiratory, thoracic and mediastinal disorders
AE	Y	02	Upper respiratory tract infection	1	Respiratory system disorders	Y	upper respiratory tract infection	N	Upper respiratory tract infection	10046306	Upper respiratory tract infections	Infections - pathogen unspecified	Infections and infestations
AE	Y	02	Irritability	13	Other disorders	N	Irritable/unsettled	N	Irritable	10022998	General signs and symptoms NEC	General system disorders NEC	General disorders and administration site conditions
AE	Y	01	Dermatitis infected	3	Skin disorders	Y	allergic contact dermatitis with infection	N	Dermatitis infected	10012470	Skin structures and soft tissue infections	Infections - pathogen unspecified	Infections and infestations
AE	Y	03	Nasopharyngitis	1	Respiratory system disorders	N	Rhynopharingitis Acute	N	Rhinopharyngitis	10028810	Upper respiratory tract infections	Infections - pathogen unspecified	Infections and infestations
AE	Y	01	Pyrexia	10	Unspecified pyrexia	N	Fever	N	Fever	10037660	Febrile disorders	Body temperature conditions	General disorders and administration site conditions
AE	Y	02	Pyrexia	10	Unspecified pyrexia	N	Fever	N	Fever	10037660	Febrile disorders	Body temperature conditions	General disorders and administration site conditions
AE	Y	01	Pyrexia	10	Unspecified pyrexia	N	Fever	N	Fever	10037660	Febrile disorders	Body temperature conditions	General disorders and administration site conditions
AE	Y	02	Pyrexia	10	Unspecified pyrexia	N	Fever	N	Fever	10037660	Febrile disorders	Body temperature conditions	General disorders and administration site conditions
AE	Y	01	Hypophagia	13	Other disorders	N	Reduced intake	N	Oral intake reduced	10063743	Appetite disorders	Appetite and general nutritional disorders	Metabolism and nutrition disorders
AE	Y	03	Irritability	13	Other disorders	N	Irritable/unsettled	N	Irritable	10022998	General signs and symptoms NEC	General system disorders NEC	General disorders and administration site conditions
AE	Y	01	Nasopharyngitis	1	Respiratory system disorders	N	rhinopharyngitis acute	N	Rhinopharyngitis	10028810	Upper respiratory tract infections	Infections - pathogen unspecified	Infections and infestations
AE	Y	02	Pyrexia	10	Unspecified pyrexia	N	Fever	N	Fever	10037660	Febrile disorders	Body temperature conditions	General disorders and administration site conditions
AE	Y	01	Pyrexia	10	Unspecified pyrexia	N	Fever	N	Fever	10037660	Febrile disorders	Body temperature conditions	General disorders and administration site conditions
AE	Y	02	Pyrexia	10	Unspecified pyrexia	N	Fever	N	Fever	10037660	Febrile disorders	Body temperature conditions	General disorders and administration site conditions
AE	Y	03	Pyrexia	10	Unspecified pyrexia	N	Fever	N	Fever	10037660	Febrile disorders	Body temperature conditions	General disorders and administration site conditions
AE	Y	04	Upper respiratory tract infection	1	Respiratory system disorders	Y	upper respiratory tract infections	N	Upper respiratory tract infection	10046306	Upper respiratory tract infections	Infections - pathogen unspecified	Infections and infestations
AE	Y	03	Candida infection	12	Other infections disease	N	candidiasis	N	Candidiasis NOS	10074170	Candida infections	Fungal infectious disorders	Infections and infestations
AE	Y	04	Dengue fever	11	Other viral infections	N	Suspect Dengue Fever	Y	Dengue fever	10012310	Flaviviral infections	Viral infectious disorders	Infections and infestations
AE	Y	02	Irritability	13	Other disorders	N	Irritable/unsettled	N	Irritable	10022998	General signs and symptoms NEC	General system disorders NEC	General disorders and administration site conditions
AE	Y	01	Pyrexia	10	Unspecified pyrexia	N	Fever	N	Fever	10037660	Febrile disorders	Body temperature conditions	General disorders and administration site conditions
AE	Y	05	Pyrexia	10	Unspecified pyrexia	N	Febris	N	Fever	10037660	Febrile disorders	Body temperature conditions	General disorders and administration site conditions
AE	Y	01	Pyrexia	10	Unspecified pyrexia	N	Fever	N	Fever	10037660	Febrile disorders	Body temperature conditions	General disorders and administration site conditions
AE	Y	03	Pyrexia	10	Unspecified pyrexia	N	Fever	Y	Fever	10037660	Febrile disorders	Body temperature conditions	General disorders and administration site conditions
AE	Y	02	Respiratory tract infection	1	Respiratory system disorders	N	Acute Respiratory Infection	N	Acute respiratory tract infection	10062352	Infections NEC	Infections - pathogen unspecified	Infections and infestations
AE	Y	01	Pyrexia	10	Unspecified pyrexia	N	Fever	N	Fever	10037660	Febrile disorders	Body temperature conditions	General disorders and administration site conditions
AE	Y	02	Pyrexia	10	Unspecified pyrexia	N	Fever	N	Fever	10037660	Febrile disorders	Body temperature conditions	General disorders and administration site conditions
AE	Y	02	Candida infection	12	Other infections disease	N	candidiasis	N	Candidiasis NOS	10074170	Candida infections	Fungal infectious disorders	Infections and infestations
AE	Y	04	Diarrhoea	2	Gastrointestinal disorders	N	diarrhea without dehydration	N	Diarrhea NOS	10012735	Diarrhoea (excl infective)	Gastrointestinal motility and defaecation conditions	Gastrointestinal disorders
AE	Y	01	Upper respiratory tract infection	1	Respiratory system disorders	Y	upper respiratory tract infection	N	Upper respiratory tract infection	10046306	Upper respiratory tract infections	Infections - pathogen unspecified	Infections and infestations
AE	Y	03	Upper respiratory tract infection	1	Respiratory system disorders	Y	upper respiratory tract infection	N	Upper respiratory tract infection	10046306	Upper respiratory tract infections	Infections - pathogen unspecified	Infections and infestations
AE	Y	03	Pyrexia	10	Unspecified pyrexia	N	Fever	N	Fever	10037660	Febrile disorders	Body temperature conditions	General disorders and administration site conditions
AE	Y	01	Dermatitis infected	3	Skin disorders	Y	allergic contact dermatitis with infection	N	Dermatitis infected	10012470	Skin structures and soft tissue infections	Infections - pathogen unspecified	Infections and infestations
AE	Y	02	Upper respiratory tract infection	1	Respiratory system disorders	Y	upper respiratory tract infection	N	Upper respiratory tract infection	10046306	Upper respiratory tract infections	Infections - pathogen unspecified	Infections and infestations
AE	Y	03	Diarrhoea	2	Gastrointestinal disorders	N	Diarrhea Without Dehydration	N	Diarrhea NOS	10012735	Diarrhoea (excl infective)	Gastrointestinal motility and defaecation conditions	Gastrointestinal disorders
AE	Y	02	Upper respiratory tract infection	1	Respiratory system disorders	N	upper respiratory tract infection	N	Upper respiratory tract infection	10046306	Upper respiratory tract infections	Infections - pathogen unspecified	Infections and infestations
AE	Y	01	Diarrhoea	2	Gastrointestinal disorders	Y	acute watery diarrhea with some dehydration	Y	Watery diarrhea	10012735	Diarrhoea (excl infective)	Gastrointestinal motility and defaecation conditions	Gastrointestinal disorders
AE	Y	01	Constipation	2	Gastrointestinal disorders	N	constipation	N	Constipation	10010774	Gastrointestinal atonic and hypomotility disorders NEC	Gastrointestinal motility and defaecation conditions	Gastrointestinal disorders
AE	Y	04	Diarrhoea	2	Gastrointestinal disorders	N	diarrhea without dehydration	N	Diarrhea NOS	10012735	Diarrhoea (excl infective)	Gastrointestinal motility and defaecation conditions	Gastrointestinal disorders
AE	Y	03	Upper respiratory tract infection	1	Respiratory system disorders	N	upper respiratory tract infection	N	Upper respiratory tract infection	10046306	Upper respiratory tract infections	Infections - pathogen unspecified	Infections and infestations
AE	Y	04	Irritability	13	Other disorders	N	Irritable/unsettled	N	Irritable	10022998	General signs and symptoms NEC	General system disorders NEC	General disorders and administration site conditions
AE	Y	03	Pyrexia	10	Unspecified pyrexia	N	Fever	N	Fever	10037660	Febrile disorders	Body temperature conditions	General disorders and administration site conditions
AE	Y	01	Dermatitis	3	Skin disorders	Y	acrodermatitis	N	Acrodermatitis	10012431	Dermatitis and eczema	Epidermal and dermal conditions	Skin and subcutaneous tissue disorders
AE	Y	03	Decreased activity	13	Other disorders	N	Reduced activity	N	Decreased activity	10011953	Asthenic conditions	General system disorders NEC	General disorders and administration site conditions
AE	Y	07	Diarrhoea	2	Gastrointestinal disorders	N	diarrhea without dehydration	N	Diarrhea NOS	10012735	Diarrhoea (excl infective)	Gastrointestinal motility and defaecation conditions	Gastrointestinal disorders
AE	Y	05	Irritability	13	Other disorders	N	Irritable/unsettled	N	Irritable	10022998	General signs and symptoms NEC	General system disorders NEC	General disorders and administration site conditions
AE	Y	01	Miliaria	3	Skin disorders	N	miliaria	N	Miliaria	10027627	Apocrine and eccrine gland disorders	Skin appendage conditions	Skin and subcutaneous tissue disorders
AE	Y	02	Upper respiratory tract infection	1	Respiratory system disorders	N	upper respiratory tract infection	N	Upper respiratory tract infection	10046306	Upper respiratory tract infections	Infections - pathogen unspecified	Infections and infestations
AE	Y	04	Upper respiratory tract infection	1	Respiratory system disorders	N	upper respiratory tract infection	N	Upper respiratory tract infection	10046306	Upper respiratory tract infections	Infections - pathogen unspecified	Infections and infestations
AE	Y	06	Vomiting	2	Gastrointestinal disorders	N	Vomiting	N	Vomiting	10047700	Nausea and vomiting symptoms	Gastrointestinal signs and symptoms	Gastrointestinal disorders
AE	Y	02	Pyrexia	10	Unspecified pyrexia	Y	febrile	N	Fever	10037660	Febrile disorders	Body temperature conditions	General disorders and administration site conditions
AE	Y	01	Upper respiratory tract infection	1	Respiratory system disorders	Y	upper respiratory tract infection	N	Upper respiratory tract infection	10046306	Upper respiratory tract infections	Infections - pathogen unspecified	Infections and infestations
AE	Y	01	Irritability	13	Other disorders	N	Irritable/unsettled	N	Irritable	10022998	General signs and symptoms NEC	General system disorders NEC	General disorders and administration site conditions
AE	Y	02	Irritability	13	Other disorders	N	Irritable/unsettled	N	Irritable	10022998	General signs and symptoms NEC	General system disorders NEC	General disorders and administration site conditions
AE	Y	02	Pyrexia	10	Unspecified pyrexia	N	Fever	N	Fever	10037660	Febrile disorders	Body temperature conditions	General disorders and administration site conditions
AE	Y	01	Conjunctivitis	4	Ocular disorders	Y	conjunctivitis	N	Conjunctivitis NOS	10010741	Conjunctival infections, irritations and inflammations	Ocular infections, irritations and inflammations	Eye disorders
AE	Y	01	Abdominal distension	2	Gastrointestinal disorders	N	baby bloating	N	Bloating NOS	10000060	Flatulence, bloating and distension	Gastrointestinal signs and symptoms	Gastrointestinal disorders
AE	Y	03	Abdominal distension	2	Gastrointestinal disorders	N	baby bloating	N	Bloating NOS	10000060	Flatulence, bloating and distension	Gastrointestinal signs and symptoms	Gastrointestinal disorders
AE	Y	04	Constipation	2	Gastrointestinal disorders	N	constipation	N	Constipation	10010774	Gastrointestinal atonic and hypomotility disorders NEC	Gastrointestinal motility and defaecation conditions	Gastrointestinal disorders
AE	Y	09	Dengue fever	11	Other viral infections	N	dengue fever	Y	Dengue fever	10012310	Flaviviral infections	Viral infectious disorders	Infections and infestations
AE	Y	05	Diarrhoea	2	Gastrointestinal disorders	N	Diarrhea (>= 3 loose stools in a 24 hour period)	N	Diarrhea NOS	10012735	Diarrhoea (excl infective)	Gastrointestinal motility and defaecation conditions	Gastrointestinal disorders
AE	Y	06	Diarrhoea	2	Gastrointestinal disorders	N	Diarrhea (>= 3 loose stools in a 24 hour period)	N	Diarrhea NOS	10012735	Diarrhoea (excl infective)	Gastrointestinal motility and defaecation conditions	Gastrointestinal disorders
AE	Y	08	Diarrhoea	2	Gastrointestinal disorders	N	Diarrhea (>= 3 loose stools in a 24 hour period)	N	Diarrhea NOS	10012735	Diarrhoea (excl infective)	Gastrointestinal motility and defaecation conditions	Gastrointestinal disorders
AE	Y	02	Miliaria	3	Skin disorders	N	miliaria	N	Miliaria	10027627	Apocrine and eccrine gland disorders	Skin appendage conditions	Skin and subcutaneous tissue disorders
AE	Y	07	Upper respiratory tract infection	1	Respiratory system disorders	N	upper respiratory tract infection	Y	Upper respiratory tract infection	10046306	Upper respiratory tract infections	Infections - pathogen unspecified	Infections and infestations
AE	Y	03	Diarrhoea	2	Gastrointestinal disorders	N	Diarrhea (>= 3 loose stools in a 24 hour period)	N	Diarrhea NOS	10012735	Diarrhoea (excl infective)	Gastrointestinal motility and defaecation conditions	Gastrointestinal disorders
AE	Y	04	Diarrhoea	2	Gastrointestinal disorders	N	Diarrhea (>= 3 loose stools in a 24 hour period)	N	Diarrhea NOS	10012735	Diarrhoea (excl infective)	Gastrointestinal motility and defaecation conditions	Gastrointestinal disorders
AE	Y	05	Diarrhoea	2	Gastrointestinal disorders	N	Diarrhea (>= 3 loose stools in a 24 hour period)	N	Diarrhea NOS	10012735	Diarrhoea (excl infective)	Gastrointestinal motility and defaecation conditions	Gastrointestinal disorders
AE	Y	02	Pyrexia	10	Unspecified pyrexia	N	fever post immunization	N	Fever	10037660	Febrile disorders	Body temperature conditions	General disorders and administration site conditions
AE	Y	01	Upper respiratory tract infection	1	Respiratory system disorders	N	upper respiratory tract infections	N	Upper respiratory tract infection	10046306	Upper respiratory tract infections	Infections - pathogen unspecified	Infections and infestations
AE	Y	01	Miliaria	3	Skin disorders	N	miliaria	N	Miliaria	10027627	Apocrine and eccrine gland disorders	Skin appendage conditions	Skin and subcutaneous tissue disorders
AE	Y	03	Pyrexia	10	Unspecified pyrexia	N	Fever	N	Fever	10037660	Febrile disorders	Body temperature conditions	General disorders and administration site conditions
AE	Y	05	Respiratory tract infection	1	Respiratory system disorders	N	respiratory infections	N	Respiratory infection	10062352	Infections NEC	Infections - pathogen unspecified	Infections and infestations
AE	Y	02	Rhinitis allergic	1	Respiratory system disorders	N	allergic rhinitis	N	Rhinitis allergic NOS	10039085	Nasal congestion and inflammations	Upper respiratory tract disorders (excl infections)	Respiratory, thoracic and mediastinal disorders
AE	Y	04	Upper respiratory tract infection	1	Respiratory system disorders	N	upper respiratory tract infection	N	Upper respiratory tract infection	10046306	Upper respiratory tract infections	Infections - pathogen unspecified	Infections and infestations
AE	Y	01	Constipation	2	Gastrointestinal disorders	N	constipation	Y	Constipation	10010774	Gastrointestinal atonic and hypomotility disorders NEC	Gastrointestinal motility and defaecation conditions	Gastrointestinal disorders
AE	Y	05	Decreased activity	13	Other disorders	N	Reduced activity	N	Decreased activity	10011953	Asthenic conditions	General system disorders NEC	General disorders and administration site conditions
AE	Y	02	Diarrhoea	2	Gastrointestinal disorders	N	Loose stool (< 3 in a 24 hour period)	N	Loose stools	10012735	Diarrhoea (excl infective)	Gastrointestinal motility and defaecation conditions	Gastrointestinal disorders
AE	Y	03	Diarrhoea	2	Gastrointestinal disorders	N	diarrhea without dehydration	N	Diarrhea NOS	10012735	Diarrhoea (excl infective)	Gastrointestinal motility and defaecation conditions	Gastrointestinal disorders
AE	Y	06	Irritability	13	Other disorders	N	Irritable/unsettled	N	Irritable	10022998	General signs and symptoms NEC	General system disorders NEC	General disorders and administration site conditions
AE	Y	04	Dermatitis	3	Skin disorders	N	dermatitis	N	Dermatitis NOS	10012431	Dermatitis and eczema	Epidermal and dermal conditions	Skin and subcutaneous tissue disorders
AE	Y	08	Diarrhoea	2	Gastrointestinal disorders	N	Diarrhea (>= 3 loose stools in a 24 hour period)	N	Diarrhea NOS	10012735	Diarrhoea (excl infective)	Gastrointestinal motility and defaecation conditions	Gastrointestinal disorders
AE	Y	01	Miliaria	3	Skin disorders	N	miliaria	N	Miliaria	10027627	Apocrine and eccrine gland disorders	Skin appendage conditions	Skin and subcutaneous tissue disorders
AE	Y	05	Miliaria	3	Skin disorders	N	miliaria	N	Miliaria	10027627	Apocrine and eccrine gland disorders	Skin appendage conditions	Skin and subcutaneous tissue disorders
AE	Y	03	Pyrexia	10	Unspecified pyrexia	N	Fever	N	Fever	10037660	Febrile disorders	Body temperature conditions	General disorders and administration site conditions
AE	Y	07	Pyrexia	10	Unspecified pyrexia	N	Fever	N	Fever	10037660	Febrile disorders	Body temperature conditions	General disorders and administration site conditions
AE	Y	02	Rhinitis allergic	1	Respiratory system disorders	N	allergic rhinitis	N	Rhinitis allergic NOS	10039085	Nasal congestion and inflammations	Upper respiratory tract disorders (excl infections)	Respiratory, thoracic and mediastinal disorders
AE	Y	06	Diarrhoea	2	Gastrointestinal disorders	Y	Diarrhea (>= 3 loose stools in a 24 hour period)	N	Diarrhea NOS	10012735	Diarrhoea (excl infective)	Gastrointestinal motility and defaecation conditions	Gastrointestinal disorders
AE	Y	05	Abdominal distension	2	Gastrointestinal disorders	N	bloating	N	Bloating NOS	10000060	Flatulence, bloating and distension	Gastrointestinal signs and symptoms	Gastrointestinal disorders
AE	Y	02	Constipation	2	Gastrointestinal disorders	N	constipation	N	Constipation	10010774	Gastrointestinal atonic and hypomotility disorders NEC	Gastrointestinal motility and defaecation conditions	Gastrointestinal disorders
AE	Y	03	Pyrexia	10	Unspecified pyrexia	N	Fever	N	Fever	10037660	Febrile disorders	Body temperature conditions	General disorders and administration site conditions
AE	Y	06	Stomatitis	2	Gastrointestinal disorders	N	stomatitis	N	Stomatitis	10042128	Stomatitis and ulceration	Oral soft tissue conditions	Gastrointestinal disorders
AE	Y	01	Respiratory tract infection	1	Respiratory system disorders	Y	respiratory infections	N	Respiratory infection	10062352	Infections NEC	Infections - pathogen unspecified	Infections and infestations
AE	Y	04	Respiratory tract infection	1	Respiratory system disorders	Y	respiratory infections	N	Respiratory infection	10062352	Infections NEC	Infections - pathogen unspecified	Infections and infestations
AE	Y	05	Febrile convulsion	7	Central-peripheral nervous system disorders	N	simple febrile seizure	Y	Febrile seizure	10016284	Seizures and seizure disorders NEC	Seizures (incl subtypes)	Nervous system disorders
AE	Y	02	Pyrexia	10	Unspecified pyrexia	N	fever post immunization	N	Fever	10037660	Febrile disorders	Body temperature conditions	General disorders and administration site conditions
AE	Y	01	Rhinitis	1	Respiratory system disorders	N	rhinitis	N	Rhinitis NOS	10039083	Upper respiratory tract infections NEC	Respiratory tract infections	Respiratory, thoracic and mediastinal disorders
AE	Y	03	Upper respiratory tract infection	1	Respiratory system disorders	N	upper respiratory tract infection	N	Upper respiratory tract infection	10046306	Upper respiratory tract infections	Infections - pathogen unspecified	Infections and infestations
AE	Y	04	Vomiting	2	Gastrointestinal disorders	N	Vomiting	N	Vomiting	10047700	Nausea and vomiting symptoms	Gastrointestinal signs and symptoms	Gastrointestinal disorders
AE	Y	03	Pyrexia	10	Unspecified pyrexia	N	Fever	N	Fever	10037660	Febrile disorders	Body temperature conditions	General disorders and administration site conditions
AE	Y	04	Respiratory tract infection	1	Respiratory system disorders	N	respiratory infections	N	Respiratory infection	10062352	Infections NEC	Infections - pathogen unspecified	Infections and infestations
AE	Y	01	Upper respiratory tract infection	1	Respiratory system disorders	N	upper respiratory tract infections	N	Upper respiratory tract infection	10046306	Upper respiratory tract infections	Infections - pathogen unspecified	Infections and infestations
AE	Y	05	Diarrhoea	2	Gastrointestinal disorders	Y	Diarrhea (>= 3 loose stools in a 24 hour period)	N	Diarrhea NOS	10012735	Diarrhoea (excl infective)	Gastrointestinal motility and defaecation conditions	Gastrointestinal disorders
AE	Y	02	Respiratory tract infection	1	Respiratory system disorders	Y	respiratory infections	N	Respiratory infection	10062352	Infections NEC	Infections - pathogen unspecified	Infections and infestations
AE	Y	01	Dermatitis exfoliative	3	Skin disorders	N	erythroderma	N	Erythroderma	10012455	Exfoliative conditions	Epidermal and dermal conditions	Skin and subcutaneous tissue disorders
AE	Y	04	Diarrhoea	2	Gastrointestinal disorders	N	Loose stool (< 3 in a 24 hour period)	N	Loose stools	10012735	Diarrhoea (excl infective)	Gastrointestinal motility and defaecation conditions	Gastrointestinal disorders
AE	Y	07	Diarrhoea	2	Gastrointestinal disorders	N	diarrhea without dehydration	N	Diarrhea NOS	10012735	Diarrhoea (excl infective)	Gastrointestinal motility and defaecation conditions	Gastrointestinal disorders
AE	Y	02	Pyrexia	10	Unspecified pyrexia	N	post-immunization fever	N	Fever	10037660	Febrile disorders	Body temperature conditions	General disorders and administration site conditions
AE	Y	05	Pyrexia	10	Unspecified pyrexia	N	post immunization fever	N	Fever	10037660	Febrile disorders	Body temperature conditions	General disorders and administration site conditions
AE	Y	03	Vomiting	2	Gastrointestinal disorders	N	Vomiting	N	Vomiting	10047700	Nausea and vomiting symptoms	Gastrointestinal signs and symptoms	Gastrointestinal disorders
AE	Y	06	Upper respiratory tract infection	1	Respiratory system disorders	Y	upper respiratory tract infection	N	Upper respiratory tract infection	10046306	Upper respiratory tract infections	Infections - pathogen unspecified	Infections and infestations
AE	Y	07	Dengue fever	11	Other viral infections	N	dengue fever	Y	Dengue fever	10012310	Flaviviral infections	Viral infectious disorders	Infections and infestations
AE	Y	03	Diarrhoea	2	Gastrointestinal disorders	N	Diarrhea (>= 3 loose stools in a 24 hour period)	N	Diarrhea NOS	10012735	Diarrhoea (excl infective)	Gastrointestinal motility and defaecation conditions	Gastrointestinal disorders
AE	Y	01	Pyrexia	10	Unspecified pyrexia	N	fever post immunization	N	Fever	10037660	Febrile disorders	Body temperature conditions	General disorders and administration site conditions
AE	Y	05	Rhinitis allergic	1	Respiratory system disorders	N	allergic rhinitis	N	Rhinitis allergic NOS	10039085	Nasal congestion and inflammations	Upper respiratory tract disorders (excl infections)	Respiratory, thoracic and mediastinal disorders
AE	Y	02	Rhinitis	1	Respiratory system disorders	N	rhinitis	N	Rhinitis NOS	10039083	Upper respiratory tract infections NEC	Respiratory tract infections	Respiratory, thoracic and mediastinal disorders
AE	Y	06	Upper respiratory tract infection	1	Respiratory system disorders	N	upper respiratory tract infection	Y	Upper respiratory tract infection	10046306	Upper respiratory tract infections	Infections - pathogen unspecified	Infections and infestations
AE	Y	04	Diarrhoea	2	Gastrointestinal disorders	Y	diarrhea without dehydration	N	Diarrhea NOS	10012735	Diarrhoea (excl infective)	Gastrointestinal motility and defaecation conditions	Gastrointestinal disorders
AE	Y	04	Constipation	2	Gastrointestinal disorders	N	constipation	N	Constipation	10010774	Gastrointestinal atonic and hypomotility disorders NEC	Gastrointestinal motility and defaecation conditions	Gastrointestinal disorders
AE	Y	05	Diarrhoea	2	Gastrointestinal disorders	N	diarrhea without dehydration	N	Diarrhea NOS	10012735	Diarrhoea (excl infective)	Gastrointestinal motility and defaecation conditions	Gastrointestinal disorders
AE	Y	02	Respiratory tract infection	1	Respiratory system disorders	N	respiratory infections	N	Respiratory infection	10062352	Infections NEC	Infections - pathogen unspecified	Infections and infestations
AE	Y	03	Respiratory tract infection	1	Respiratory system disorders	N	respiratory infections	N	Respiratory infection	10062352	Infections NEC	Infections - pathogen unspecified	Infections and infestations
AE	Y	01	Vomiting	2	Gastrointestinal disorders	N	Vomiting	N	Vomiting	10047700	Nausea and vomiting symptoms	Gastrointestinal signs and symptoms	Gastrointestinal disorders
AE	Y	06	Colitis	2	Gastrointestinal disorders	Y	colitis	N	Colitis	10009887	Colitis (excl infective)	Gastrointestinal inflammatory conditions	Gastrointestinal disorders
AE	Y	05	Congenital megacolon	2	Gastrointestinal disorders	Y	hirschprung disease	N	Hirschsprung's disease	10010539	Intestinal disorders congenital	Gastrointestinal tract disorders congenital	Congenital, familial and genetic disorders
AE	Y	07	Dermatitis diaper	3	Skin disorders	N	diaper rash	N	Diaper rash	10012444	Dermatitis and eczema	Epidermal and dermal conditions	Skin and subcutaneous tissue disorders
AE	Y	08	Diarrhoea	2	Gastrointestinal disorders	N	Diarrhea (>= 3 loose stools in a 24 hour period)	N	Diarrhea NOS	10012735	Diarrhoea (excl infective)	Gastrointestinal motility and defaecation conditions	Gastrointestinal disorders
AE	Y	01	Pyrexia	10	Unspecified pyrexia	N	post-immunization fever	N	Fever	10037660	Febrile disorders	Body temperature conditions	General disorders and administration site conditions
AE	Y	03	Pyrexia	10	Unspecified pyrexia	N	Fever	N	Fever	10037660	Febrile disorders	Body temperature conditions	General disorders and administration site conditions
AE	Y	03	Diarrhoea	2	Gastrointestinal disorders	N	Diarrhea (>= 3 loose stools in a 24 hour period)	N	Diarrhea NOS	10012735	Diarrhoea (excl infective)	Gastrointestinal motility and defaecation conditions	Gastrointestinal disorders
AE	Y	02	Irritability	13	Other disorders	N	Irritable/unsettled	N	Irritable	10022998	General signs and symptoms NEC	General system disorders NEC	General disorders and administration site conditions
AE	Y	04	Irritability	13	Other disorders	N	Irritable/unsettled	N	Irritable	10022998	General signs and symptoms NEC	General system disorders NEC	General disorders and administration site conditions
AE	Y	02	Diarrhoea	2	Gastrointestinal disorders	N	acute diarrhea without dehydration	N	Acute diarrhea	10012735	Diarrhoea (excl infective)	Gastrointestinal motility and defaecation conditions	Gastrointestinal disorders
AE	Y	03	Diarrhoea	2	Gastrointestinal disorders	N	Diarrhea (>= 3 loose stools in a 24 hour period)	N	Diarrhea NOS	10012735	Diarrhoea (excl infective)	Gastrointestinal motility and defaecation conditions	Gastrointestinal disorders
AE	Y	04	Ear infection	5	Ear disorders	N	otitis	N	Otitis	10014011	Ear infections	Infections - pathogen unspecified	Infections and infestations
AE	Y	07	Ear infection	5	Ear disorders	N	otitis	N	Otitis	10014011	Ear infections	Infections - pathogen unspecified	Infections and infestations
AE	Y	06	Respiratory tract infection	1	Respiratory system disorders	N	respiratory infection	N	Respiratory infection	10062352	Infections NEC	Infections - pathogen unspecified	Infections and infestations
AE	Y	05	Rhinitis	1	Respiratory system disorders	N	rhinitis	N	Rhinitis NOS	10039083	Upper respiratory tract infections NEC	Respiratory tract infections	Respiratory, thoracic and mediastinal disorders
AE	Y	01	Pyrexia	10	Unspecified pyrexia	Y	Fever	N	Fever	10037660	Febrile disorders	Body temperature conditions	General disorders and administration site conditions
AE	Y	09	Irritability	13	Other disorders	N	Irritable/unsettled	N	Irritable	10022998	General signs and symptoms NEC	General system disorders NEC	General disorders and administration site conditions
AE	Y	01	Pyrexia	10	Unspecified pyrexia	N	fever post immunization	N	Fever	10037660	Febrile disorders	Body temperature conditions	General disorders and administration site conditions
AE	Y	03	Pyrexia	10	Unspecified pyrexia	N	Fever	N	Fever	10037660	Febrile disorders	Body temperature conditions	General disorders and administration site conditions
AE	Y	05	Pyrexia	10	Unspecified pyrexia	N	fever post immunization	N	Fever	10037660	Febrile disorders	Body temperature conditions	General disorders and administration site conditions
AE	Y	08	Upper respiratory tract infection	1	Respiratory system disorders	N	upper respiratory tract infections	N	Upper respiratory tract infection	10046306	Upper respiratory tract infections	Infections - pathogen unspecified	Infections and infestations
AE	Y	02	Vomiting	2	Gastrointestinal disorders	N	Vomiting	N	Vomiting	10047700	Nausea and vomiting symptoms	Gastrointestinal signs and symptoms	Gastrointestinal disorders
AE	Y	04	Vomiting	2	Gastrointestinal disorders	N	Vomiting	N	Vomiting	10047700	Nausea and vomiting symptoms	Gastrointestinal signs and symptoms	Gastrointestinal disorders
AE	Y	06	Vomiting	2	Gastrointestinal disorders	N	Vomiting	N	Vomiting	10047700	Nausea and vomiting symptoms	Gastrointestinal signs and symptoms	Gastrointestinal disorders
AE	Y	07	Vomiting	2	Gastrointestinal disorders	N	Vomiting	N	Vomiting	10047700	Nausea and vomiting symptoms	Gastrointestinal signs and symptoms	Gastrointestinal disorders
AE	Y	07	Diarrhoea	2	Gastrointestinal disorders	N	diarrhea	N	Diarrhea NOS	10012735	Diarrhoea (excl infective)	Gastrointestinal motility and defaecation conditions	Gastrointestinal disorders
AE	Y	13	Diarrhoea	2	Gastrointestinal disorders	N	acute watery diarrhea without dehydration	N	Watery diarrhea	10012735	Diarrhoea (excl infective)	Gastrointestinal motility and defaecation conditions	Gastrointestinal disorders
AE	Y	09	Irritability	13	Other disorders	N	Irritable/unsettled	N	Irritable	10022998	General signs and symptoms NEC	General system disorders NEC	General disorders and administration site conditions
AE	Y	12	Irritability	13	Other disorders	N	Irritable/unsettled	N	Irritable	10022998	General signs and symptoms NEC	General system disorders NEC	General disorders and administration site conditions
AE	Y	01	Pyrexia	10	Unspecified pyrexia	N	fever post immunization	N	Fever	10037660	Febrile disorders	Body temperature conditions	General disorders and administration site conditions
AE	Y	02	Pyrexia	10	Unspecified pyrexia	N	FEVER POST IMMUNIZATION	N	Fever	10037660	Febrile disorders	Body temperature conditions	General disorders and administration site conditions
AE	Y	05	Respiratory tract infection	1	Respiratory system disorders	N	respiratory infection	N	Respiratory infection	10062352	Infections NEC	Infections - pathogen unspecified	Infections and infestations
AE	Y	11	Respiratory tract infection	1	Respiratory system disorders	N	respiratory infections	N	Respiratory infection	10062352	Infections NEC	Infections - pathogen unspecified	Infections and infestations
AE	Y	03	Vomiting	2	Gastrointestinal disorders	N	Vomiting	N	Vomiting	10047700	Nausea and vomiting symptoms	Gastrointestinal signs and symptoms	Gastrointestinal disorders
AE	Y	04	Vomiting	2	Gastrointestinal disorders	N	Vomiting	N	Vomiting	10047700	Nausea and vomiting symptoms	Gastrointestinal signs and symptoms	Gastrointestinal disorders
AE	Y	08	Vomiting	2	Gastrointestinal disorders	N	Vomiting	N	Vomiting	10047700	Nausea and vomiting symptoms	Gastrointestinal signs and symptoms	Gastrointestinal disorders
AE	Y	06	Respiratory tract infection	1	Respiratory system disorders	Y	respiratory infections	N	Respiratory infection	10062352	Infections NEC	Infections - pathogen unspecified	Infections and infestations
AE	Y	10	Respiratory tract infection	1	Respiratory system disorders	Y	respiratory infections	N	Respiratory infection	10062352	Infections NEC	Infections - pathogen unspecified	Infections and infestations
AE	Y	05	Dermatitis	3	Skin disorders	N	dermatitis	N	Dermatitis NOS	10012431	Dermatitis and eczema	Epidermal and dermal conditions	Skin and subcutaneous tissue disorders
AE	Y	08	Irritability	13	Other disorders	N	Irritable/unsettled	N	Irritable	10022998	General signs and symptoms NEC	General system disorders NEC	General disorders and administration site conditions
AE	Y	09	Irritability	13	Other disorders	N	Irritable/unsettled	N	Irritable	10022998	General signs and symptoms NEC	General system disorders NEC	General disorders and administration site conditions
AE	Y	10	Irritability	13	Other disorders	N	Irritable/unsettled	N	Irritable	10022998	General signs and symptoms NEC	General system disorders NEC	General disorders and administration site conditions
AE	Y	02	Pyrexia	10	Unspecified pyrexia	N	fever post immunization	N	Fever	10037660	Febrile disorders	Body temperature conditions	General disorders and administration site conditions
AE	Y	04	Pyrexia	10	Unspecified pyrexia	N	Fever	N	Fever	10037660	Febrile disorders	Body temperature conditions	General disorders and administration site conditions
AE	Y	06	Rhinitis	1	Respiratory system disorders	N	rhinitis	N	Rhinitis NOS	10039083	Upper respiratory tract infections NEC	Respiratory tract infections	Respiratory, thoracic and mediastinal disorders
AE	Y	01	Stomatitis	2	Gastrointestinal disorders	N	stomatitis	N	Stomatitis	10042128	Stomatitis and ulceration	Oral soft tissue conditions	Gastrointestinal disorders
AE	Y	03	Upper respiratory tract infection	1	Respiratory system disorders	N	upper respiratory tract infection	N	Upper respiratory tract infection	10046306	Upper respiratory tract infections	Infections - pathogen unspecified	Infections and infestations
AE	Y	07	Diarrhoea	2	Gastrointestinal disorders	Y	diarrhea without dehydration	N	Diarrhea NOS	10012735	Diarrhoea (excl infective)	Gastrointestinal motility and defaecation conditions	Gastrointestinal disorders
AE	Y	04	Diarrhoea	2	Gastrointestinal disorders	N	diarrhea without dehydration	N	Diarrhea NOS	10012735	Diarrhoea (excl infective)	Gastrointestinal motility and defaecation conditions	Gastrointestinal disorders
AE	Y	06	Diarrhoea	2	Gastrointestinal disorders	N	diarrhea without dehydration	N	Diarrhea NOS	10012735	Diarrhoea (excl infective)	Gastrointestinal motility and defaecation conditions	Gastrointestinal disorders
AE	Y	05	Irritability	13	Other disorders	N	Irritable/unsettled	N	Irritable	10022998	General signs and symptoms NEC	General system disorders NEC	General disorders and administration site conditions
AE	Y	01	Pyrexia	10	Unspecified pyrexia	N	fever post immunization	N	Fever	10037660	Febrile disorders	Body temperature conditions	General disorders and administration site conditions
AE	Y	02	Rhinitis	1	Respiratory system disorders	N	rhinitis	N	Rhinitis NOS	10039083	Upper respiratory tract infections NEC	Respiratory tract infections	Respiratory, thoracic and mediastinal disorders
AE	Y	03	Upper respiratory tract infection	1	Respiratory system disorders	N	upper respiratory tract infections	N	Upper respiratory tract infection	10046306	Upper respiratory tract infections	Infections - pathogen unspecified	Infections and infestations
AE	Y	09	Decreased activity	13	Other disorders	N	Reduced activity	N	Decreased activity	10011953	Asthenic conditions	General system disorders NEC	General disorders and administration site conditions
AE	Y	15	Dermatitis diaper	3	Skin disorders	N	diaper rash	N	Diaper rash	10012444	Dermatitis and eczema	Epidermal and dermal conditions	Skin and subcutaneous tissue disorders
AE	Y	01	Diarrhoea	2	Gastrointestinal disorders	N	Diarrhea (>= 3 loose stools in a 24 hour period)	N	Diarrhea NOS	10012735	Diarrhoea (excl infective)	Gastrointestinal motility and defaecation conditions	Gastrointestinal disorders
AE	Y	06	Diarrhoea	2	Gastrointestinal disorders	N	Diarrhea (>= 3 loose stools in a 24 hour period)	N	Diarrhea NOS	10012735	Diarrhoea (excl infective)	Gastrointestinal motility and defaecation conditions	Gastrointestinal disorders
AE	Y	12	Diarrhoea	2	Gastrointestinal disorders	N	Diarrhea (>= 3 loose stools in a 24 hour period)	N	Diarrhea NOS	10012735	Diarrhoea (excl infective)	Gastrointestinal motility and defaecation conditions	Gastrointestinal disorders
AE	Y	13	Diarrhoea	2	Gastrointestinal disorders	N	Diarrhea (>= 3 loose stools in a 24 hour period)	N	Diarrhea NOS	10012735	Diarrhoea (excl infective)	Gastrointestinal motility and defaecation conditions	Gastrointestinal disorders
AE	Y	14	Diarrhoea	2	Gastrointestinal disorders	N	diarrhea without dehydration	N	Diarrhea NOS	10012735	Diarrhoea (excl infective)	Gastrointestinal motility and defaecation conditions	Gastrointestinal disorders
AE	Y	16	Diarrhoea	2	Gastrointestinal disorders	N	Diarrhea (>= 3 loose stools in a 24 hour period)	N	Diarrhea NOS	10012735	Diarrhoea (excl infective)	Gastrointestinal motility and defaecation conditions	Gastrointestinal disorders
AE	Y	17	Gastroenteritis	2	Gastrointestinal disorders	N	gastroenteritis without dehydration	N	Gastroenteritis NOS	10017888	Gastric and gastroenteric infections	Gastrointestinal infections	Gastrointestinal disorders
AE	Y	10	Irritability	13	Other disorders	N	Irritable/unsettled	N	Irritable	10022998	General signs and symptoms NEC	General system disorders NEC	General disorders and administration site conditions
AE	Y	03	Pyrexia	10	Unspecified pyrexia	N	Fever	N	Fever	10037660	Febrile disorders	Body temperature conditions	General disorders and administration site conditions
AE	Y	04	Pyrexia	10	Unspecified pyrexia	N	fever post immunization	N	Fever	10037660	Febrile disorders	Body temperature conditions	General disorders and administration site conditions
AE	Y	08	Pyrexia	10	Unspecified pyrexia	N	fever post immunization	N	Fever	10037660	Febrile disorders	Body temperature conditions	General disorders and administration site conditions
AE	Y	11	Pyrexia	10	Unspecified pyrexia	N	Fever	N	Fever	10037660	Febrile disorders	Body temperature conditions	General disorders and administration site conditions
AE	Y	05	Respiratory tract infection	1	Respiratory system disorders	N	respiratory infections	N	Respiratory infection	10062352	Infections NEC	Infections - pathogen unspecified	Infections and infestations
AE	Y	07	Rhinitis allergic	1	Respiratory system disorders	N	allergic rhinitis	N	Rhinitis allergic NOS	10039085	Nasal congestion and inflammations	Upper respiratory tract disorders (excl infections)	Respiratory, thoracic and mediastinal disorders
AE	Y	02	Marasmus	9	Metabolism and nutrition disorders	Y	severe malnutrition marasmic type	Y	Nutritional marasmus	10026820	General nutritional disorders NEC	Appetite and general nutritional disorders	Metabolism and nutrition disorders
AE	Y	05	Irritability	13	Other disorders	N	Irritable/unsettled	N	Irritable	10022998	General signs and symptoms NEC	General system disorders NEC	General disorders and administration site conditions
AE	Y	03	Nasopharyngitis	1	Respiratory system disorders	N	acute rhinopharyngitis	N	Rhinopharyngitis	10028810	Upper respiratory tract infections	Infections - pathogen unspecified	Infections and infestations
AE	Y	04	Pyrexia	10	Unspecified pyrexia	N	Fever	N	Fever	10037660	Febrile disorders	Body temperature conditions	General disorders and administration site conditions
AE	Y	01	Upper respiratory tract infection	1	Respiratory system disorders	N	upper respiratory tract infection	N	Upper respiratory tract infection	10046306	Upper respiratory tract infections	Infections - pathogen unspecified	Infections and infestations
AE	Y	02	Diarrhoea	2	Gastrointestinal disorders	Y	Diarrhea (>= 3 loose stools in a 24 hour period)	N	Diarrhea NOS	10012735	Diarrhoea (excl infective)	Gastrointestinal motility and defaecation conditions	Gastrointestinal disorders
AE	Y	04	Decreased activity	13	Other disorders	N	Reduced activity	N	Decreased activity	10011953	Asthenic conditions	General system disorders NEC	General disorders and administration site conditions
AE	Y	08	Decreased activity	13	Other disorders	N	Reduced activity	N	Decreased activity	10011953	Asthenic conditions	General system disorders NEC	General disorders and administration site conditions
AE	Y	05	Irritability	13	Other disorders	N	Irritable/unsettled	N	Irritable	10022998	General signs and symptoms NEC	General system disorders NEC	General disorders and administration site conditions
AE	Y	09	Irritability	13	Other disorders	N	Irritable/unsettled	N	Irritable	10022998	General signs and symptoms NEC	General system disorders NEC	General disorders and administration site conditions
AE	Y	01	Pyrexia	10	Unspecified pyrexia	N	fever post immunization	N	Fever	10037660	Febrile disorders	Body temperature conditions	General disorders and administration site conditions
AE	Y	03	Pyrexia	10	Unspecified pyrexia	N	fever post immunization	N	Fever	10037660	Febrile disorders	Body temperature conditions	General disorders and administration site conditions
AE	Y	02	Respiratory tract infection	1	Respiratory system disorders	N	respiratory infections	N	Respiratory infection	10062352	Infections NEC	Infections - pathogen unspecified	Infections and infestations
AE	Y	06	Respiratory tract infection	1	Respiratory system disorders	N	respiratory infections	N	Respiratory infection	10062352	Infections NEC	Infections - pathogen unspecified	Infections and infestations
AE	Y	07	Respiratory tract infection	1	Respiratory system disorders	N	respiratory infection	N	Respiratory infection	10062352	Infections NEC	Infections - pathogen unspecified	Infections and infestations
AE	Y	10	Upper respiratory tract infection	1	Respiratory system disorders	N	upper respiratory tract infection	N	Upper respiratory tract infection	10046306	Upper respiratory tract infections	Infections - pathogen unspecified	Infections and infestations
AE	Y	01	Diarrhoea	2	Gastrointestinal disorders	N	Loose stool (< 3 in a 24 hour period)	N	Loose stools	10012735	Diarrhoea (excl infective)	Gastrointestinal motility and defaecation conditions	Gastrointestinal disorders
AE	Y	06	Diarrhoea	2	Gastrointestinal disorders	N	diarrhea without dehydration	N	Diarrhea NOS	10012735	Diarrhoea (excl infective)	Gastrointestinal motility and defaecation conditions	Gastrointestinal disorders
AE	Y	07	Diarrhoea	2	Gastrointestinal disorders	N	Loose stool (< 3 in a 24 hour period)	N	Loose stools	10012735	Diarrhoea (excl infective)	Gastrointestinal motility and defaecation conditions	Gastrointestinal disorders
AE	Y	08	Irritability	13	Other disorders	N	Irritable/unsettled	N	Irritable	10022998	General signs and symptoms NEC	General system disorders NEC	General disorders and administration site conditions
AE	Y	09	Respiratory tract infection	1	Respiratory system disorders	N	respiratory infections	N	Respiratory infection	10062352	Infections NEC	Infections - pathogen unspecified	Infections and infestations
AE	Y	04	Rhinitis	1	Respiratory system disorders	N	rhinitis	N	Rhinitis NOS	10039083	Upper respiratory tract infections NEC	Respiratory tract infections	Respiratory, thoracic and mediastinal disorders
AE	Y	05	Rhinitis	1	Respiratory system disorders	N	rhinitis	N	Rhinitis NOS	10039083	Upper respiratory tract infections NEC	Respiratory tract infections	Respiratory, thoracic and mediastinal disorders
AE	Y	02	Vomiting	2	Gastrointestinal disorders	N	Vomiting	N	Vomiting	10047700	Nausea and vomiting symptoms	Gastrointestinal signs and symptoms	Gastrointestinal disorders
AE	Y	03	Vomiting	2	Gastrointestinal disorders	N	Vomiting	N	Vomiting	10047700	Nausea and vomiting symptoms	Gastrointestinal signs and symptoms	Gastrointestinal disorders
AE	Y	06	Constipation	2	Gastrointestinal disorders	N	constipation	N	Constipation	10010774	Gastrointestinal atonic and hypomotility disorders NEC	Gastrointestinal motility and defaecation conditions	Gastrointestinal disorders
AE	Y	03	Hypophagia	13	Other disorders	N	Reduced intake	N	Oral intake reduced	10063743	Appetite disorders	Appetite and general nutritional disorders	Metabolism and nutrition disorders
AE	Y	04	Irritability	13	Other disorders	N	Irritable/unsettled	N	Irritable	10022998	General signs and symptoms NEC	General system disorders NEC	General disorders and administration site conditions
AE	Y	08	Irritability	13	Other disorders	N	Irritable/unsettled	N	Irritable	10022998	General signs and symptoms NEC	General system disorders NEC	General disorders and administration site conditions
AE	Y	11	Irritability	13	Other disorders	N	Irritable/unsettled	N	Irritable	10022998	General signs and symptoms NEC	General system disorders NEC	General disorders and administration site conditions
AE	Y	13	Irritability	13	Other disorders	N	Irritable/unsettled	N	Irritable	10022998	General signs and symptoms NEC	General system disorders NEC	General disorders and administration site conditions
AE	Y	01	Jaundice	13	Other disorders	N	neonatal jaundice	N	Jaundice	10023126	Cholestasis and jaundice	Hepatic and hepatobiliary disorders	Hepatobiliary disorders
AE	Y	02	Pyrexia	10	Unspecified pyrexia	N	fever post immunization	N	Fever	10037660	Febrile disorders	Body temperature conditions	General disorders and administration site conditions
AE	Y	05	Pyrexia	10	Unspecified pyrexia	N	fever post immunization	N	Fever	10037660	Febrile disorders	Body temperature conditions	General disorders and administration site conditions
AE	Y	07	Pyrexia	10	Unspecified pyrexia	N	fever post immunization	N	Fever	10037660	Febrile disorders	Body temperature conditions	General disorders and administration site conditions
AE	Y	12	Pyrexia	10	Unspecified pyrexia	N	Fever	N	Fever	10037660	Febrile disorders	Body temperature conditions	General disorders and administration site conditions
AE	Y	09	Rhinitis	1	Respiratory system disorders	N	rhinitis	N	Rhinitis NOS	10039083	Upper respiratory tract infections NEC	Respiratory tract infections	Respiratory, thoracic and mediastinal disorders
AE	Y	10	Upper respiratory tract infection	1	Respiratory system disorders	Y	upper respiratory tract infections	N	Upper respiratory tract infection	10046306	Upper respiratory tract infections	Infections - pathogen unspecified	Infections and infestations
AE	Y	04	Decreased activity	13	Other disorders	N	Reduced activity	N	Decreased activity	10011953	Asthenic conditions	General system disorders NEC	General disorders and administration site conditions
AE	Y	10	Decreased activity	13	Other disorders	N	Reduced activity	N	Decreased activity	10011953	Asthenic conditions	General system disorders NEC	General disorders and administration site conditions
AE	Y	03	Diarrhoea	2	Gastrointestinal disorders	N	Diarrhea (>= 3 loose stools in a 24 hour period)	N	Diarrhea NOS	10012735	Diarrhoea (excl infective)	Gastrointestinal motility and defaecation conditions	Gastrointestinal disorders
AE	Y	07	Diarrhoea	2	Gastrointestinal disorders	N	Diarrhea (>= 3 loose stools in a 24 hour period)	N	Diarrhea NOS	10012735	Diarrhoea (excl infective)	Gastrointestinal motility and defaecation conditions	Gastrointestinal disorders
AE	Y	11	Diarrhoea	2	Gastrointestinal disorders	N	Diarrhea (>= 3 loose stools in a 24 hour period)	N	Diarrhea NOS	10012735	Diarrhoea (excl infective)	Gastrointestinal motility and defaecation conditions	Gastrointestinal disorders
AE	Y	12	Haematochezia	2	Gastrointestinal disorders	N	Blood in stool	N	Blood in stool	10018836	Non-site specific gastrointestinal haemorrhages	Gastrointestinal haemorrhages NEC	Gastrointestinal disorders
AE	Y	01	Irritability	13	Other disorders	N	Irritable/unsettled	N	Irritable	10022998	General signs and symptoms NEC	General system disorders NEC	General disorders and administration site conditions
AE	Y	08	Irritability	13	Other disorders	N	Irritable/unsettled	N	Irritable	10022998	General signs and symptoms NEC	General system disorders NEC	General disorders and administration site conditions
AE	Y	02	Rhinitis	1	Respiratory system disorders	N	rhinitis	N	Rhinitis NOS	10039083	Upper respiratory tract infections NEC	Respiratory tract infections	Respiratory, thoracic and mediastinal disorders
AE	Y	09	Rhinitis	1	Respiratory system disorders	N	rhinitis	N	Rhinitis NOS	10039083	Upper respiratory tract infections NEC	Respiratory tract infections	Respiratory, thoracic and mediastinal disorders
AE	Y	05	Upper respiratory tract infection	1	Respiratory system disorders	N	upper respiratory tract infections	N	Upper respiratory tract infection	10046306	Upper respiratory tract infections	Infections - pathogen unspecified	Infections and infestations
AE	Y	06	Respiratory tract infection	1	Respiratory system disorders	Y	respiratory infection	N	Respiratory infection	10062352	Infections NEC	Infections - pathogen unspecified	Infections and infestations
AE	Y	05	Decreased activity	13	Other disorders	N	Reduced activity	N	Decreased activity	10011953	Asthenic conditions	General system disorders NEC	General disorders and administration site conditions
AE	Y	09	Diarrhoea	2	Gastrointestinal disorders	N	diarrhea without dehydration	N	Diarrhea NOS	10012735	Diarrhoea (excl infective)	Gastrointestinal motility and defaecation conditions	Gastrointestinal disorders
AE	Y	06	Irritability	13	Other disorders	N	Irritable/unsettled	N	Irritable	10022998	General signs and symptoms NEC	General system disorders NEC	General disorders and administration site conditions
AE	Y	07	Irritability	13	Other disorders	N	Irritable/unsettled	N	Irritable	10022998	General signs and symptoms NEC	General system disorders NEC	General disorders and administration site conditions
AE	Y	03	Pyrexia	10	Unspecified pyrexia	N	fever post immunization	N	Fever	10037660	Febrile disorders	Body temperature conditions	General disorders and administration site conditions
AE	Y	08	Pyrexia	10	Unspecified pyrexia	N	Fever	N	Fever	10037660	Febrile disorders	Body temperature conditions	General disorders and administration site conditions
AE	Y	01	Respiratory tract infection	1	Respiratory system disorders	N	RESPIRATORY INFECTIONS	N	Respiratory infection	10062352	Infections NEC	Infections - pathogen unspecified	Infections and infestations
AE	Y	04	Rhinorrhoea	1	Respiratory system disorders	N	rhinorrhea	N	Rhinorrhea	10039101	Upper respiratory tract signs and symptoms	Respiratory disorders NEC	Respiratory, thoracic and mediastinal disorders
AE	Y	02	Vomiting	2	Gastrointestinal disorders	N	Vomiting	N	Vomiting	10047700	Nausea and vomiting symptoms	Gastrointestinal signs and symptoms	Gastrointestinal disorders
AE	Y	02	Diarrhoea	2	Gastrointestinal disorders	N	Diarrhea (>= 3 loose stools in a 24 hour period)	N	Diarrhea NOS	10012735	Diarrhoea (excl infective)	Gastrointestinal motility and defaecation conditions	Gastrointestinal disorders
AE	Y	08	Diarrhoea	2	Gastrointestinal disorders	N	diarrhea without dehydration	N	Diarrhea NOS	10012735	Diarrhoea (excl infective)	Gastrointestinal motility and defaecation conditions	Gastrointestinal disorders
AE	Y	09	Diarrhoea	2	Gastrointestinal disorders	N	diarrhea without dehydration	N	Diarrhea NOS	10012735	Diarrhoea (excl infective)	Gastrointestinal motility and defaecation conditions	Gastrointestinal disorders
AE	Y	07	Febrile convulsion	7	Central-peripheral nervous system disorders	N	simple febrile seizure	Y	Febrile seizure	10016284	Seizures and seizure disorders NEC	Seizures (incl subtypes)	Nervous system disorders
AE	Y	05	Irritability	13	Other disorders	N	Irritable/unsettled	N	Irritable	10022998	General signs and symptoms NEC	General system disorders NEC	General disorders and administration site conditions
AE	Y	01	Respiratory tract infection	1	Respiratory system disorders	N	respiratory infections	N	Respiratory infection	10062352	Infections NEC	Infections - pathogen unspecified	Infections and infestations
AE	Y	03	Respiratory tract infection	1	Respiratory system disorders	N	respiratory infections	N	Respiratory infection	10062352	Infections NEC	Infections - pathogen unspecified	Infections and infestations
AE	Y	04	Respiratory tract infection	1	Respiratory system disorders	N	respiratory infections	N	Respiratory infection	10062352	Infections NEC	Infections - pathogen unspecified	Infections and infestations
AE	Y	06	Rhinitis	1	Respiratory system disorders	N	rhinitis	N	Rhinitis NOS	10039083	Upper respiratory tract infections NEC	Respiratory tract infections	Respiratory, thoracic and mediastinal disorders
AE	Y	06	Decreased activity	13	Other disorders	N	Reduced activity	N	Decreased activity	10011953	Asthenic conditions	General system disorders NEC	General disorders and administration site conditions
AE	Y	09	Decreased activity	13	Other disorders	N	Reduced activity	N	Decreased activity	10011953	Asthenic conditions	General system disorders NEC	General disorders and administration site conditions
AE	Y	14	Decreased activity	13	Other disorders	N	Reduced activity	N	Decreased activity	10011953	Asthenic conditions	General system disorders NEC	General disorders and administration site conditions
AE	Y	02	Diarrhoea	2	Gastrointestinal disorders	N	Diarrhea (>= 3 loose stools in a 24 hour period)	N	Diarrhea NOS	10012735	Diarrhoea (excl infective)	Gastrointestinal motility and defaecation conditions	Gastrointestinal disorders
AE	Y	03	Diarrhoea	2	Gastrointestinal disorders	N	Diarrhea (>= 3 loose stools in a 24 hour period)	N	Diarrhea NOS	10012735	Diarrhoea (excl infective)	Gastrointestinal motility and defaecation conditions	Gastrointestinal disorders
AE	Y	20	Diarrhoea	2	Gastrointestinal disorders	N	Diarrhea (>= 3 loose stools in a 24 hour period)	N	Diarrhea NOS	10012735	Diarrhoea (excl infective)	Gastrointestinal motility and defaecation conditions	Gastrointestinal disorders
AE	Y	21	Diarrhoea	2	Gastrointestinal disorders	N	diarrhea without dehydration	N	Diarrhea NOS	10012735	Diarrhoea (excl infective)	Gastrointestinal motility and defaecation conditions	Gastrointestinal disorders
AE	Y	19	Erythema	3	Skin disorders	N	skin redness	N	Skin red	10015150	Erythemas	Epidermal and dermal conditions	Skin and subcutaneous tissue disorders
AE	Y	07	Irritability	13	Other disorders	N	Irritable/unsettled	N	Irritable	10022998	General signs and symptoms NEC	General system disorders NEC	General disorders and administration site conditions
AE	Y	10	Irritability	13	Other disorders	N	Irritable/unsettled	N	Irritable	10022998	General signs and symptoms NEC	General system disorders NEC	General disorders and administration site conditions
AE	Y	15	Irritability	13	Other disorders	N	Irritable/unsettled	N	Irritable	10022998	General signs and symptoms NEC	General system disorders NEC	General disorders and administration site conditions
AE	Y	18	Miliaria	3	Skin disorders	N	miliaria	N	Miliaria	10027627	Apocrine and eccrine gland disorders	Skin appendage conditions	Skin and subcutaneous tissue disorders
AE	Y	17	Pharyngitis	1	Respiratory system disorders	N	Acute pharyngitis	N	Acute pharyngitis	10034835	Upper respiratory tract infections	Infections - pathogen unspecified	Infections and infestations
AE	Y	01	Pyrexia	10	Unspecified pyrexia	N	Fever	N	Fever	10037660	Febrile disorders	Body temperature conditions	General disorders and administration site conditions
AE	Y	04	Pyrexia	10	Unspecified pyrexia	N	fever post immunization	N	Fever	10037660	Febrile disorders	Body temperature conditions	General disorders and administration site conditions
AE	Y	08	Pyrexia	10	Unspecified pyrexia	N	fever post immunization	N	Fever	10037660	Febrile disorders	Body temperature conditions	General disorders and administration site conditions
AE	Y	12	Pyrexia	10	Unspecified pyrexia	N	Fever	N	Fever	10037660	Febrile disorders	Body temperature conditions	General disorders and administration site conditions
AE	Y	13	Pyrexia	10	Unspecified pyrexia	N	fever post immunization	N	Fever	10037660	Febrile disorders	Body temperature conditions	General disorders and administration site conditions
AE	Y	11	Respiratory tract infection	1	Respiratory system disorders	N	respiratory infections	N	Respiratory infection	10062352	Infections NEC	Infections - pathogen unspecified	Infections and infestations
AE	Y	05	Rhinitis	1	Respiratory system disorders	N	rhinitis	N	Rhinitis NOS	10039083	Upper respiratory tract infections NEC	Respiratory tract infections	Respiratory, thoracic and mediastinal disorders
AE	Y	16	Diarrhoea	2	Gastrointestinal disorders	Y	Diarrhea (>= 3 loose stools in a 24 hour period)	N	Diarrhea NOS	10012735	Diarrhoea (excl infective)	Gastrointestinal motility and defaecation conditions	Gastrointestinal disorders
AE	Y	12	Conjunctivitis	4	Ocular disorders	N	conjunctivitis	N	Conjunctivitis NOS	10010741	Conjunctival infections, irritations and inflammations	Ocular infections, irritations and inflammations	Eye disorders
AE	Y	09	Constipation	2	Gastrointestinal disorders	N	constipation	N	Constipation	10010774	Gastrointestinal atonic and hypomotility disorders NEC	Gastrointestinal motility and defaecation conditions	Gastrointestinal disorders
AE	Y	07	Decreased activity	13	Other disorders	N	Reduced activity	N	Decreased activity	10011953	Asthenic conditions	General system disorders NEC	General disorders and administration site conditions
AE	Y	10	Dermatitis	3	Skin disorders	N	dermatitis	N	Dermatitis NOS	10012431	Dermatitis and eczema	Epidermal and dermal conditions	Skin and subcutaneous tissue disorders
AE	Y	01	Diarrhoea	2	Gastrointestinal disorders	N	Diarrhea (>= 3 loose stools in a 24 hour period)	N	Diarrhea NOS	10012735	Diarrhoea (excl infective)	Gastrointestinal motility and defaecation conditions	Gastrointestinal disorders
AE	Y	04	Diarrhoea	2	Gastrointestinal disorders	N	Loose stool (< 3 in a 24 hour period)	N	Loose stools	10012735	Diarrhoea (excl infective)	Gastrointestinal motility and defaecation conditions	Gastrointestinal disorders
AE	Y	14	Diarrhoea	2	Gastrointestinal disorders	N	Loose stool (< 3 in a 24 hour period)	N	Loose stools	10012735	Diarrhoea (excl infective)	Gastrointestinal motility and defaecation conditions	Gastrointestinal disorders
AE	Y	23	Diarrhoea	2	Gastrointestinal disorders	N	Diarrhea (>= 3 loose stools in a 24 hour period)	N	Diarrhea NOS	10012735	Diarrhoea (excl infective)	Gastrointestinal motility and defaecation conditions	Gastrointestinal disorders
AE	Y	05	Hypophagia	13	Other disorders	N	Reduced intake	N	Oral intake reduced	10063743	Appetite disorders	Appetite and general nutritional disorders	Metabolism and nutrition disorders
AE	Y	06	Hypophagia	13	Other disorders	N	Reduced intake	N	Oral intake reduced	10063743	Appetite disorders	Appetite and general nutritional disorders	Metabolism and nutrition disorders
AE	Y	08	Irritability	13	Other disorders	N	Irritable/unsettled	N	Irritable	10022998	General signs and symptoms NEC	General system disorders NEC	General disorders and administration site conditions
AE	Y	13	Irritability	13	Other disorders	N	Irritable/unsettled	N	Irritable	10022998	General signs and symptoms NEC	General system disorders NEC	General disorders and administration site conditions
AE	Y	18	Irritability	13	Other disorders	N	Irritable/unsettled	N	Irritable	10022998	General signs and symptoms NEC	General system disorders NEC	General disorders and administration site conditions
AE	Y	19	Irritability	13	Other disorders	N	Irritable/unsettled	N	Irritable	10022998	General signs and symptoms NEC	General system disorders NEC	General disorders and administration site conditions
AE	Y	21	Irritability	13	Other disorders	N	Irritable/unsettled	N	Irritable	10022998	General signs and symptoms NEC	General system disorders NEC	General disorders and administration site conditions
AE	Y	17	Miliaria	3	Skin disorders	N	miliaria	N	Miliaria	10027627	Apocrine and eccrine gland disorders	Skin appendage conditions	Skin and subcutaneous tissue disorders
AE	Y	20	Miliaria	3	Skin disorders	N	miliaria	N	Miliaria	10027627	Apocrine and eccrine gland disorders	Skin appendage conditions	Skin and subcutaneous tissue disorders
AE	Y	02	Respiratory tract infection	1	Respiratory system disorders	N	respiratory infections	N	Respiratory infection	10062352	Infections NEC	Infections - pathogen unspecified	Infections and infestations
AE	Y	11	Respiratory tract infection	1	Respiratory system disorders	N	respiratory infections	N	Respiratory infection	10062352	Infections NEC	Infections - pathogen unspecified	Infections and infestations
AE	Y	16	Rhinitis	1	Respiratory system disorders	N	rhinitis	N	Rhinitis NOS	10039083	Upper respiratory tract infections NEC	Respiratory tract infections	Respiratory, thoracic and mediastinal disorders
AE	Y	03	Vomiting	2	Gastrointestinal disorders	N	Vomiting	N	Vomiting	10047700	Nausea and vomiting symptoms	Gastrointestinal signs and symptoms	Gastrointestinal disorders
AE	Y	22	Pneumonia	1	Respiratory system disorders	Y	pneumonia	Y	Pneumonia NOS	10035664	Lower respiratory tract and lung infections	Infections - pathogen unspecified	Infections and infestations
AE	Y	05	Decreased activity	13	Other disorders	N	Reduced activity	N	Decreased activity	10011953	Asthenic conditions	General system disorders NEC	General disorders and administration site conditions
AE	Y	13	Diarrhoea	2	Gastrointestinal disorders	N	Diarrhea (>= 3 loose stools in a 24 hour period)	N	Diarrhea NOS	10012735	Diarrhoea (excl infective)	Gastrointestinal motility and defaecation conditions	Gastrointestinal disorders
AE	Y	04	Hypophagia	13	Other disorders	N	Reduced intake	N	Oral intake reduced	10063743	Appetite disorders	Appetite and general nutritional disorders	Metabolism and nutrition disorders
AE	Y	06	Irritability	13	Other disorders	N	Irritable/unsettled	N	Irritable	10022998	General signs and symptoms NEC	General system disorders NEC	General disorders and administration site conditions
AE	Y	12	Miliaria	3	Skin disorders	N	miliaria	N	Miliaria	10027627	Apocrine and eccrine gland disorders	Skin appendage conditions	Skin and subcutaneous tissue disorders
AE	Y	02	Pyrexia	10	Unspecified pyrexia	N	fever post immunization	N	Fever	10037660	Febrile disorders	Body temperature conditions	General disorders and administration site conditions
AE	Y	03	Pyrexia	10	Unspecified pyrexia	N	fever post immunization	N	Fever	10037660	Febrile disorders	Body temperature conditions	General disorders and administration site conditions
AE	Y	10	Pyrexia	10	Unspecified pyrexia	N	Fever	N	Fever	10037660	Febrile disorders	Body temperature conditions	General disorders and administration site conditions
AE	Y	01	Rhinitis	1	Respiratory system disorders	N	rhinitis	N	Rhinitis NOS	10039083	Upper respiratory tract infections NEC	Respiratory tract infections	Respiratory, thoracic and mediastinal disorders
AE	Y	07	Rhinitis	1	Respiratory system disorders	N	rhinitis	N	Rhinitis NOS	10039083	Upper respiratory tract infections NEC	Respiratory tract infections	Respiratory, thoracic and mediastinal disorders
AE	Y	11	Upper respiratory tract infection	1	Respiratory system disorders	N	upper respiratory tract infection	N	Upper respiratory tract infection	10046306	Upper respiratory tract infections	Infections - pathogen unspecified	Infections and infestations
AE	Y	18	Constipation	2	Gastrointestinal disorders	N	constipation	N	Constipation	10010774	Gastrointestinal atonic and hypomotility disorders NEC	Gastrointestinal motility and defaecation conditions	Gastrointestinal disorders
AE	Y	10	Decreased activity	13	Other disorders	N	Reduced activity	N	Decreased activity	10011953	Asthenic conditions	General system disorders NEC	General disorders and administration site conditions
AE	Y	14	Decreased activity	13	Other disorders	N	Reduced activity	N	Decreased activity	10011953	Asthenic conditions	General system disorders NEC	General disorders and administration site conditions
AE	Y	19	Decreased activity	13	Other disorders	N	Reduced activity	N	Decreased activity	10011953	Asthenic conditions	General system disorders NEC	General disorders and administration site conditions
AE	Y	03	Dermatitis	3	Skin disorders	N	dermatitis	N	Dermatitis NOS	10012431	Dermatitis and eczema	Epidermal and dermal conditions	Skin and subcutaneous tissue disorders
AE	Y	04	Dermatitis	3	Skin disorders	N	dermatitis	N	Dermatitis NOS	10012431	Dermatitis and eczema	Epidermal and dermal conditions	Skin and subcutaneous tissue disorders
AE	Y	25	Dermatitis	3	Skin disorders	N	dermatitis	N	Dermatitis NOS	10012431	Dermatitis and eczema	Epidermal and dermal conditions	Skin and subcutaneous tissue disorders
AE	Y	05	Diarrhoea	2	Gastrointestinal disorders	N	Diarrhea (>= 3 loose stools in a 24 hour period)	N	Diarrhea NOS	10012735	Diarrhoea (excl infective)	Gastrointestinal motility and defaecation conditions	Gastrointestinal disorders
AE	Y	11	Diarrhoea	2	Gastrointestinal disorders	N	Diarrhea (>= 3 loose stools in a 24 hour period)	N	Diarrhea NOS	10012735	Diarrhoea (excl infective)	Gastrointestinal motility and defaecation conditions	Gastrointestinal disorders
AE	Y	12	Diarrhoea	2	Gastrointestinal disorders	N	Diarrhea (>= 3 loose stools in a 24 hour period)	N	Diarrhea NOS	10012735	Diarrhoea (excl infective)	Gastrointestinal motility and defaecation conditions	Gastrointestinal disorders
AE	Y	16	Diarrhoea	2	Gastrointestinal disorders	N	Loose stool (< 3 in a 24 hour period)	N	Loose stools	10012735	Diarrhoea (excl infective)	Gastrointestinal motility and defaecation conditions	Gastrointestinal disorders
AE	Y	26	Diarrhoea	2	Gastrointestinal disorders	N	Diarrhea (>= 3 loose stools in a 24 hour period)	N	Diarrhea NOS	10012735	Diarrhoea (excl infective)	Gastrointestinal motility and defaecation conditions	Gastrointestinal disorders
AE	Y	27	Diarrhoea	2	Gastrointestinal disorders	N	Loose stool (< 3 in a 24 hour period)	N	Loose stools	10012735	Diarrhoea (excl infective)	Gastrointestinal motility and defaecation conditions	Gastrointestinal disorders
AE	Y	28	Diarrhoea	2	Gastrointestinal disorders	N	Loose stool (< 3 in a 24 hour period)	N	Loose stools	10012735	Diarrhoea (excl infective)	Gastrointestinal motility and defaecation conditions	Gastrointestinal disorders
AE	Y	09	Hypophagia	13	Other disorders	N	Reduced intake	N	Oral intake reduced	10063743	Appetite disorders	Appetite and general nutritional disorders	Metabolism and nutrition disorders
AE	Y	21	Hypophagia	13	Other disorders	N	Reduced intake	N	Oral intake reduced	10063743	Appetite disorders	Appetite and general nutritional disorders	Metabolism and nutrition disorders
AE	Y	08	Irritability	13	Other disorders	N	Irritable/unsettled	N	Irritable	10022998	General signs and symptoms NEC	General system disorders NEC	General disorders and administration site conditions
AE	Y	15	Irritability	13	Other disorders	N	Irritable/unsettled	N	Irritable	10022998	General signs and symptoms NEC	General system disorders NEC	General disorders and administration site conditions
AE	Y	20	Irritability	13	Other disorders	N	Irritable/unsettled	N	Irritable	10022998	General signs and symptoms NEC	General system disorders NEC	General disorders and administration site conditions
AE	Y	22	Irritability	13	Other disorders	N	Irritable/unsettled	N	Irritable	10022998	General signs and symptoms NEC	General system disorders NEC	General disorders and administration site conditions
AE	Y	06	Pyrexia	10	Unspecified pyrexia	N	fever post immunization	N	Fever	10037660	Febrile disorders	Body temperature conditions	General disorders and administration site conditions
AE	Y	17	Pyrexia	10	Unspecified pyrexia	N	Fever	N	Fever	10037660	Febrile disorders	Body temperature conditions	General disorders and administration site conditions
AE	Y	23	Pyrexia	10	Unspecified pyrexia	N	Fever	N	Fever	10037660	Febrile disorders	Body temperature conditions	General disorders and administration site conditions
AE	Y	01	Rhinitis	1	Respiratory system disorders	N	rhinitis	N	Rhinitis NOS	10039083	Upper respiratory tract infections NEC	Respiratory tract infections	Respiratory, thoracic and mediastinal disorders
AE	Y	13	Rhinorrhoea	1	Respiratory system disorders	N	rhinorrhea	N	Rhinorrhea	10039101	Upper respiratory tract signs and symptoms	Respiratory disorders NEC	Respiratory, thoracic and mediastinal disorders
AE	Y	02	Vomiting	2	Gastrointestinal disorders	N	Vomiting	N	Vomiting	10047700	Nausea and vomiting symptoms	Gastrointestinal signs and symptoms	Gastrointestinal disorders
AE	Y	07	Vomiting	2	Gastrointestinal disorders	N	Vomiting	N	Vomiting	10047700	Nausea and vomiting symptoms	Gastrointestinal signs and symptoms	Gastrointestinal disorders
AE	Y	01	Pyrexia	10	Unspecified pyrexia	N	Fever	N	Fever	10037660	Febrile disorders	Body temperature conditions	General disorders and administration site conditions
AE	Y	02	Pyrexia	10	Unspecified pyrexia	N	Fever	N	Fever	10037660	Febrile disorders	Body temperature conditions	General disorders and administration site conditions
AE	Y	04	Pyrexia	10	Unspecified pyrexia	N	Fever	N	Fever	10037660	Febrile disorders	Body temperature conditions	General disorders and administration site conditions
AE	Y	02	Dermatitis	3	Skin disorders	N	dermatitis	N	Dermatitis NOS	10012431	Dermatitis and eczema	Epidermal and dermal conditions	Skin and subcutaneous tissue disorders
AE	Y	05	Diarrhoea	2	Gastrointestinal disorders	N	acute watery diarrhea with some dehydration	Y	Watery diarrhea	10012735	Diarrhoea (excl infective)	Gastrointestinal motility and defaecation conditions	Gastrointestinal disorders
AE	Y	03	Pyrexia	10	Unspecified pyrexia	N	Fever	N	Fever	10037660	Febrile disorders	Body temperature conditions	General disorders and administration site conditions
AE	Y	04	Pyrexia	10	Unspecified pyrexia	N	Fever	N	Fever	10037660	Febrile disorders	Body temperature conditions	General disorders and administration site conditions
AE	Y	01	Respiratory tract infection	1	Respiratory system disorders	N	respiratory infections	N	Respiratory infection	10062352	Infections NEC	Infections - pathogen unspecified	Infections and infestations
AE	Y	05	Diarrhoea	2	Gastrointestinal disorders	N	Diarrhea (>= 3 loose stools in a 24 hour period)	N	Diarrhea NOS	10012735	Diarrhoea (excl infective)	Gastrointestinal motility and defaecation conditions	Gastrointestinal disorders
AE	Y	04	Irritability	13	Other disorders	N	Irritable/unsettled	N	Irritable	10022998	General signs and symptoms NEC	General system disorders NEC	General disorders and administration site conditions
AE	Y	01	Pyrexia	10	Unspecified pyrexia	N	fever post immunization	N	Fever	10037660	Febrile disorders	Body temperature conditions	General disorders and administration site conditions
AE	Y	02	Pyrexia	10	Unspecified pyrexia	N	Fever	N	Fever	10037660	Febrile disorders	Body temperature conditions	General disorders and administration site conditions
AE	Y	03	Pyrexia	10	Unspecified pyrexia	N	Fever	N	Fever	10037660	Febrile disorders	Body temperature conditions	General disorders and administration site conditions
AE	Y	06	Constipation	2	Gastrointestinal disorders	N	constipation	N	Constipation	10010774	Gastrointestinal atonic and hypomotility disorders NEC	Gastrointestinal motility and defaecation conditions	Gastrointestinal disorders
AE	Y	07	Constipation	2	Gastrointestinal disorders	N	constipation	N	Constipation	10010774	Gastrointestinal atonic and hypomotility disorders NEC	Gastrointestinal motility and defaecation conditions	Gastrointestinal disorders
AE	Y	08	Constipation	2	Gastrointestinal disorders	N	constipation	N	Constipation	10010774	Gastrointestinal atonic and hypomotility disorders NEC	Gastrointestinal motility and defaecation conditions	Gastrointestinal disorders
AE	Y	10	Constipation	2	Gastrointestinal disorders	N	constipation	N	Constipation	10010774	Gastrointestinal atonic and hypomotility disorders NEC	Gastrointestinal motility and defaecation conditions	Gastrointestinal disorders
AE	Y	11	Constipation	2	Gastrointestinal disorders	N	constipation	N	Constipation	10010774	Gastrointestinal atonic and hypomotility disorders NEC	Gastrointestinal motility and defaecation conditions	Gastrointestinal disorders
AE	Y	12	Constipation	2	Gastrointestinal disorders	N	constipation	N	Constipation	10010774	Gastrointestinal atonic and hypomotility disorders NEC	Gastrointestinal motility and defaecation conditions	Gastrointestinal disorders
AE	Y	13	Diarrhoea	2	Gastrointestinal disorders	N	diarrhea without dehydration	N	Diarrhea NOS	10012735	Diarrhoea (excl infective)	Gastrointestinal motility and defaecation conditions	Gastrointestinal disorders
AE	Y	14	Diarrhoea	2	Gastrointestinal disorders	N	diarrhea without dehydration	N	Diarrhea NOS	10012735	Diarrhoea (excl infective)	Gastrointestinal motility and defaecation conditions	Gastrointestinal disorders
AE	Y	04	Irritability	13	Other disorders	N	Irritable/unsettled	N	Irritable	10022998	General signs and symptoms NEC	General system disorders NEC	General disorders and administration site conditions
AE	Y	01	Miliaria	3	Skin disorders	N	miliaria	N	Miliaria	10027627	Apocrine and eccrine gland disorders	Skin appendage conditions	Skin and subcutaneous tissue disorders
AE	Y	03	Pyrexia	10	Unspecified pyrexia	N	Fever	N	Fever	10037660	Febrile disorders	Body temperature conditions	General disorders and administration site conditions
AE	Y	05	Pyrexia	10	Unspecified pyrexia	N	Fever	N	Fever	10037660	Febrile disorders	Body temperature conditions	General disorders and administration site conditions
AE	Y	09	Rhinitis allergic	1	Respiratory system disorders	N	allergic rhinitis	N	Rhinitis allergic NOS	10039085	Nasal congestion and inflammations	Upper respiratory tract disorders (excl infections)	Respiratory, thoracic and mediastinal disorders
AE	Y	02	Upper respiratory tract infection	1	Respiratory system disorders	N	upper respiratory tract infection	N	Upper respiratory tract infection	10046306	Upper respiratory tract infections	Infections - pathogen unspecified	Infections and infestations
AE	Y	02	Dermatitis	3	Skin disorders	N	dermatitis	N	Dermatitis NOS	10012431	Dermatitis and eczema	Epidermal and dermal conditions	Skin and subcutaneous tissue disorders
AE	Y	05	Dermatitis	3	Skin disorders	N	dermatitis	N	Dermatitis NOS	10012431	Dermatitis and eczema	Epidermal and dermal conditions	Skin and subcutaneous tissue disorders
AE	Y	09	Diarrhoea	2	Gastrointestinal disorders	N	diarrhea without dehydration	N	Diarrhea NOS	10012735	Diarrhoea (excl infective)	Gastrointestinal motility and defaecation conditions	Gastrointestinal disorders
AE	Y	03	Irritability	13	Other disorders	N	Irritable/unsettled	N	Irritable	10022998	General signs and symptoms NEC	General system disorders NEC	General disorders and administration site conditions
AE	Y	08	Irritability	13	Other disorders	N	Irritable/unsettled	N	Irritable	10022998	General signs and symptoms NEC	General system disorders NEC	General disorders and administration site conditions
AE	Y	01	Miliaria	3	Skin disorders	N	miliaria	N	Miliaria	10027627	Apocrine and eccrine gland disorders	Skin appendage conditions	Skin and subcutaneous tissue disorders
AE	Y	04	Upper respiratory tract infection	1	Respiratory system disorders	N	Upper respiratory tract infections	N	Upper respiratory tract infection	10046306	Upper respiratory tract infections	Infections - pathogen unspecified	Infections and infestations
AE	Y	06	Upper respiratory tract infection	1	Respiratory system disorders	N	upper respiratory tract infection	N	Upper respiratory tract infection	10046306	Upper respiratory tract infections	Infections - pathogen unspecified	Infections and infestations
AE	Y	07	Upper respiratory tract infection	1	Respiratory system disorders	N	upper respiratory tract infection	N	Upper respiratory tract infection	10046306	Upper respiratory tract infections	Infections - pathogen unspecified	Infections and infestations
AE	Y	06	Diarrhoea	2	Gastrointestinal disorders	N	Diarrhea (>= 3 loose stools in a 24 hour period)	N	Diarrhea NOS	10012735	Diarrhoea (excl infective)	Gastrointestinal motility and defaecation conditions	Gastrointestinal disorders
AE	Y	09	Diarrhoea	2	Gastrointestinal disorders	N	diarrhea without dehydration	N	Diarrhea NOS	10012735	Diarrhoea (excl infective)	Gastrointestinal motility and defaecation conditions	Gastrointestinal disorders
AE	Y	10	Diarrhoea	2	Gastrointestinal disorders	N	diarrhea without dehydration	N	Diarrhea NOS	10012735	Diarrhoea (excl infective)	Gastrointestinal motility and defaecation conditions	Gastrointestinal disorders
AE	Y	02	Irritability	13	Other disorders	N	Irritable/unsettled	N	Irritable	10022998	General signs and symptoms NEC	General system disorders NEC	General disorders and administration site conditions
AE	Y	04	Pyrexia	10	Unspecified pyrexia	N	Fever	N	Fever	10037660	Febrile disorders	Body temperature conditions	General disorders and administration site conditions
AE	Y	01	Rhinitis	1	Respiratory system disorders	N	rhinitis	N	Rhinitis NOS	10039083	Upper respiratory tract infections NEC	Respiratory tract infections	Respiratory, thoracic and mediastinal disorders
AE	Y	05	Rhinitis	1	Respiratory system disorders	N	rhinitis	N	Rhinitis NOS	10039083	Upper respiratory tract infections NEC	Respiratory tract infections	Respiratory, thoracic and mediastinal disorders
AE	Y	07	Upper respiratory tract infection	1	Respiratory system disorders	N	upper respiratory tract infection	N	Upper respiratory tract infection	10046306	Upper respiratory tract infections	Infections - pathogen unspecified	Infections and infestations
AE	Y	08	Upper respiratory tract infection	1	Respiratory system disorders	N	upper respiratory tract infection	N	Upper respiratory tract infection	10046306	Upper respiratory tract infections	Infections - pathogen unspecified	Infections and infestations
AE	Y	03	Vomiting	2	Gastrointestinal disorders	N	Vomiting	N	Vomiting	10047700	Nausea and vomiting symptoms	Gastrointestinal signs and symptoms	Gastrointestinal disorders
AE	Y	02	Constipation	2	Gastrointestinal disorders	N	constipation	N	Constipation	10010774	Gastrointestinal atonic and hypomotility disorders NEC	Gastrointestinal motility and defaecation conditions	Gastrointestinal disorders
AE	Y	03	Constipation	2	Gastrointestinal disorders	N	constipation	N	Constipation	10010774	Gastrointestinal atonic and hypomotility disorders NEC	Gastrointestinal motility and defaecation conditions	Gastrointestinal disorders
AE	Y	04	Constipation	2	Gastrointestinal disorders	N	constipation	N	Constipation	10010774	Gastrointestinal atonic and hypomotility disorders NEC	Gastrointestinal motility and defaecation conditions	Gastrointestinal disorders
AE	Y	05	Constipation	2	Gastrointestinal disorders	N	constipation	N	Constipation	10010774	Gastrointestinal atonic and hypomotility disorders NEC	Gastrointestinal motility and defaecation conditions	Gastrointestinal disorders
AE	Y	08	Decreased activity	13	Other disorders	N	Reduced activity	N	Decreased activity	10011953	Asthenic conditions	General system disorders NEC	General disorders and administration site conditions
AE	Y	09	Decreased activity	13	Other disorders	N	Reduced activity	N	Decreased activity	10011953	Asthenic conditions	General system disorders NEC	General disorders and administration site conditions
AE	Y	15	Diarrhoea	2	Gastrointestinal disorders	N	Diarrhea (>= 3 loose stools in a 24 hour period)	N	Diarrhea NOS	10012735	Diarrhoea (excl infective)	Gastrointestinal motility and defaecation conditions	Gastrointestinal disorders
AE	Y	13	Hypophagia	13	Other disorders	N	Reduced intake	N	Oral intake reduced	10063743	Appetite disorders	Appetite and general nutritional disorders	Metabolism and nutrition disorders
AE	Y	10	Irritability	13	Other disorders	N	Irritable/unsettled	N	Irritable	10022998	General signs and symptoms NEC	General system disorders NEC	General disorders and administration site conditions
AE	Y	11	Irritability	13	Other disorders	N	Irritable/unsettled	N	Irritable	10022998	General signs and symptoms NEC	General system disorders NEC	General disorders and administration site conditions
AE	Y	06	Miliaria	3	Skin disorders	N	miliaria	N	Miliaria	10027627	Apocrine and eccrine gland disorders	Skin appendage conditions	Skin and subcutaneous tissue disorders
AE	Y	01	Pyrexia	10	Unspecified pyrexia	N	Fever	N	Fever	10037660	Febrile disorders	Body temperature conditions	General disorders and administration site conditions
AE	Y	07	Pyrexia	10	Unspecified pyrexia	N	Fever	N	Fever	10037660	Febrile disorders	Body temperature conditions	General disorders and administration site conditions
AE	Y	14	Upper respiratory tract infection	1	Respiratory system disorders	N	upper respiratory tract infection	N	Upper respiratory tract infection	10046306	Upper respiratory tract infections	Infections - pathogen unspecified	Infections and infestations
AE	Y	12	Vomiting	2	Gastrointestinal disorders	N	Vomiting	N	Vomiting	10047700	Nausea and vomiting symptoms	Gastrointestinal signs and symptoms	Gastrointestinal disorders
AE	Y	03	Conjunctivitis	4	Ocular disorders	Y	Conjunctivitis	N	Conjunctivitis NOS	10010741	Conjunctival infections, irritations and inflammations	Ocular infections, irritations and inflammations	Eye disorders
AE	Y	06	Decreased activity	13	Other disorders	N	Reduced activity	N	Decreased activity	10011953	Asthenic conditions	General system disorders NEC	General disorders and administration site conditions
AE	Y	01	Diarrhoea	2	Gastrointestinal disorders	N	Diarrhea (>= 3 loose stools in a 24 hour period)	N	Diarrhea NOS	10012735	Diarrhoea (excl infective)	Gastrointestinal motility and defaecation conditions	Gastrointestinal disorders
AE	Y	07	Haematochezia	2	Gastrointestinal disorders	N	Blood in stool	N	Blood in stool	10018836	Non-site specific gastrointestinal haemorrhages	Gastrointestinal haemorrhages NEC	Gastrointestinal disorders
AE	Y	08	Hypophagia	13	Other disorders	N	Reduced intake	N	Oral intake reduced	10063743	Appetite disorders	Appetite and general nutritional disorders	Metabolism and nutrition disorders
AE	Y	02	Pyrexia	10	Unspecified pyrexia	N	Fever	N	Fever	10037660	Febrile disorders	Body temperature conditions	General disorders and administration site conditions
AE	Y	10	Pyrexia	10	Unspecified pyrexia	N	Fever	N	Fever	10037660	Febrile disorders	Body temperature conditions	General disorders and administration site conditions
AE	Y	09	Upper respiratory tract infection	1	Respiratory system disorders	N	upper respiratory tract infection	N	Upper respiratory tract infection	10046306	Upper respiratory tract infections	Infections - pathogen unspecified	Infections and infestations
AE	Y	04	Vomiting	2	Gastrointestinal disorders	N	Vomiting	N	Vomiting	10047700	Nausea and vomiting symptoms	Gastrointestinal signs and symptoms	Gastrointestinal disorders
AE	Y	05	Urinary tract infection	6	Genitourinary system disorders	Y	urinary tract infections	N	Urinary tract infection NOS	10046571	Urinary tract infections	Infections - pathogen unspecified	Infections and infestations
AE	Y	01	Dermatitis	3	Skin disorders	N	dermatitis	N	Dermatitis NOS	10012431	Dermatitis and eczema	Epidermal and dermal conditions	Skin and subcutaneous tissue disorders
AE	Y	06	Dermatitis	3	Skin disorders	N	dermatitis	N	Dermatitis NOS	10012431	Dermatitis and eczema	Epidermal and dermal conditions	Skin and subcutaneous tissue disorders
AE	Y	13	Diarrhoea	2	Gastrointestinal disorders	N	acute diarrhea without dehydration	N	Acute diarrhea	10012735	Diarrhoea (excl infective)	Gastrointestinal motility and defaecation conditions	Gastrointestinal disorders
AE	Y	02	Irritability	13	Other disorders	N	Irritable/unsettled	N	Irritable	10022998	General signs and symptoms NEC	General system disorders NEC	General disorders and administration site conditions
AE	Y	03	Irritability	13	Other disorders	N	Irritable/unsettled	N	Irritable	10022998	General signs and symptoms NEC	General system disorders NEC	General disorders and administration site conditions
AE	Y	04	Irritability	13	Other disorders	N	Irritable/unsettled	N	Irritable	10022998	General signs and symptoms NEC	General system disorders NEC	General disorders and administration site conditions
AE	Y	10	Irritability	13	Other disorders	N	Irritable/unsettled	N	Irritable	10022998	General signs and symptoms NEC	General system disorders NEC	General disorders and administration site conditions
AE	Y	09	Pyrexia	10	Unspecified pyrexia	N	Fever	N	Fever	10037660	Febrile disorders	Body temperature conditions	General disorders and administration site conditions
AE	Y	14	Pyrexia	10	Unspecified pyrexia	N	Fever	N	Fever	10037660	Febrile disorders	Body temperature conditions	General disorders and administration site conditions
AE	Y	05	Upper respiratory tract infection	1	Respiratory system disorders	N	Upper respiratory tract infections	N	Upper respiratory tract infection	10046306	Upper respiratory tract infections	Infections - pathogen unspecified	Infections and infestations
AE	Y	07	Upper respiratory tract infection	1	Respiratory system disorders	N	Upper respiratory tract infections	N	Upper respiratory tract infection	10046306	Upper respiratory tract infections	Infections - pathogen unspecified	Infections and infestations
AE	Y	08	Upper respiratory tract infection	1	Respiratory system disorders	N	upper respiratory tract infection	N	Upper respiratory tract infection	10046306	Upper respiratory tract infections	Infections - pathogen unspecified	Infections and infestations
AE	Y	12	Upper respiratory tract infection	1	Respiratory system disorders	N	upper respiratory tract infection	N	Upper respiratory tract infection	10046306	Upper respiratory tract infections	Infections - pathogen unspecified	Infections and infestations
AE	Y	03	Constipation	2	Gastrointestinal disorders	N	constipation	N	Constipation	10010774	Gastrointestinal atonic and hypomotility disorders NEC	Gastrointestinal motility and defaecation conditions	Gastrointestinal disorders
AE	Y	07	Constipation	2	Gastrointestinal disorders	N	constipation	N	Constipation	10010774	Gastrointestinal atonic and hypomotility disorders NEC	Gastrointestinal motility and defaecation conditions	Gastrointestinal disorders
AE	Y	08	Constipation	2	Gastrointestinal disorders	N	constipation	N	Constipation	10010774	Gastrointestinal atonic and hypomotility disorders NEC	Gastrointestinal motility and defaecation conditions	Gastrointestinal disorders
AE	Y	16	Constipation	2	Gastrointestinal disorders	N	constipation	N	Constipation	10010774	Gastrointestinal atonic and hypomotility disorders NEC	Gastrointestinal motility and defaecation conditions	Gastrointestinal disorders
AE	Y	17	Constipation	2	Gastrointestinal disorders	N	constipation	N	Constipation	10010774	Gastrointestinal atonic and hypomotility disorders NEC	Gastrointestinal motility and defaecation conditions	Gastrointestinal disorders
AE	Y	04	Decreased activity	13	Other disorders	N	Reduced activity	N	Decreased activity	10011953	Asthenic conditions	General system disorders NEC	General disorders and administration site conditions
AE	Y	10	Decreased activity	13	Other disorders	N	Reduced activity	N	Decreased activity	10011953	Asthenic conditions	General system disorders NEC	General disorders and administration site conditions
AE	Y	13	Decreased activity	13	Other disorders	N	Reduced activity	N	Decreased activity	10011953	Asthenic conditions	General system disorders NEC	General disorders and administration site conditions
AE	Y	21	Decreased activity	13	Other disorders	N	Reduced activity	N	Decreased activity	10011953	Asthenic conditions	General system disorders NEC	General disorders and administration site conditions
AE	Y	24	Diarrhoea	2	Gastrointestinal disorders	N	diarrhea without dehydration	N	Diarrhea NOS	10012735	Diarrhoea (excl infective)	Gastrointestinal motility and defaecation conditions	Gastrointestinal disorders
AE	Y	14	Hypophagia	13	Other disorders	N	Reduced intake	N	Oral intake reduced	10063743	Appetite disorders	Appetite and general nutritional disorders	Metabolism and nutrition disorders
AE	Y	20	Hypophagia	13	Other disorders	N	Reduced intake	N	Oral intake reduced	10063743	Appetite disorders	Appetite and general nutritional disorders	Metabolism and nutrition disorders
AE	Y	23	Hypophagia	13	Other disorders	N	Reduced intake	N	Oral intake reduced	10063743	Appetite disorders	Appetite and general nutritional disorders	Metabolism and nutrition disorders
AE	Y	05	Irritability	13	Other disorders	N	Irritable/unsettled	N	Irritable	10022998	General signs and symptoms NEC	General system disorders NEC	General disorders and administration site conditions
AE	Y	11	Irritability	13	Other disorders	N	Irritable/unsettled	N	Irritable	10022998	General signs and symptoms NEC	General system disorders NEC	General disorders and administration site conditions
AE	Y	12	Irritability	13	Other disorders	N	Irritable/unsettled	N	Irritable	10022998	General signs and symptoms NEC	General system disorders NEC	General disorders and administration site conditions
AE	Y	22	Irritability	13	Other disorders	N	Irritable/unsettled	N	Irritable	10022998	General signs and symptoms NEC	General system disorders NEC	General disorders and administration site conditions
AE	Y	06	Pyrexia	10	Unspecified pyrexia	N	Fever	N	Fever	10037660	Febrile disorders	Body temperature conditions	General disorders and administration site conditions
AE	Y	09	Pyrexia	10	Unspecified pyrexia	N	Fever	N	Fever	10037660	Febrile disorders	Body temperature conditions	General disorders and administration site conditions
AE	Y	19	Pyrexia	10	Unspecified pyrexia	N	Fever	N	Fever	10037660	Febrile disorders	Body temperature conditions	General disorders and administration site conditions
AE	Y	15	Upper respiratory tract infection	1	Respiratory system disorders	N	upper respiratory tract infection	N	Upper respiratory tract infection	10046306	Upper respiratory tract infections	Infections - pathogen unspecified	Infections and infestations
AE	Y	18	Upper respiratory tract infection	1	Respiratory system disorders	N	upper respiratory tract infection	N	Upper respiratory tract infection	10046306	Upper respiratory tract infections	Infections - pathogen unspecified	Infections and infestations
AE	Y	01	Vomiting	2	Gastrointestinal disorders	N	Vomiting	N	Vomiting	10047700	Nausea and vomiting symptoms	Gastrointestinal signs and symptoms	Gastrointestinal disorders
AE	Y	02	Vomiting	2	Gastrointestinal disorders	N	Vomiting	N	Vomiting	10047700	Nausea and vomiting symptoms	Gastrointestinal signs and symptoms	Gastrointestinal disorders
AE	Y	02	Conjunctivitis	4	Ocular disorders	Y	Conjunctivitis	N	Conjunctivitis NOS	10010741	Conjunctival infections, irritations and inflammations	Ocular infections, irritations and inflammations	Eye disorders
AE	Y	03	Conjunctivitis	4	Ocular disorders	Y	conjunctivitis	N	Conjunctivitis NOS	10010741	Conjunctival infections, irritations and inflammations	Ocular infections, irritations and inflammations	Eye disorders
AE	Y	11	Epilepsy	7	Central-peripheral nervous system disorders	N	seizure with no fever suspect epilepsy	Y	Epilepsy	10015037	Seizures and seizure disorders NEC	Seizures (incl subtypes)	Nervous system disorders
AE	Y	05	Irritability	13	Other disorders	N	Irritable/unsettled	N	Irritable	10022998	General signs and symptoms NEC	General system disorders NEC	General disorders and administration site conditions
AE	Y	07	Irritability	13	Other disorders	N	Irritable/unsettled	N	Irritable	10022998	General signs and symptoms NEC	General system disorders NEC	General disorders and administration site conditions
AE	Y	10	Irritability	13	Other disorders	N	Irritable/unsettled	N	Irritable	10022998	General signs and symptoms NEC	General system disorders NEC	General disorders and administration site conditions
AE	Y	01	Jaundice	13	Other disorders	N	jaundice neonatal	N	Jaundice	10023126	Cholestasis and jaundice	Hepatic and hepatobiliary disorders	Hepatobiliary disorders
AE	Y	09	Miliaria	3	Skin disorders	N	miliaria	N	Miliaria	10027627	Apocrine and eccrine gland disorders	Skin appendage conditions	Skin and subcutaneous tissue disorders
AE	Y	08	Pyrexia	10	Unspecified pyrexia	N	Fever	N	Fever	10037660	Febrile disorders	Body temperature conditions	General disorders and administration site conditions
AE	Y	06	Upper respiratory tract infection	1	Respiratory system disorders	N	upper respiratory tract infection	N	Upper respiratory tract infection	10046306	Upper respiratory tract infections	Infections - pathogen unspecified	Infections and infestations
AE	Y	13	Conjunctivitis	4	Ocular disorders	Y	conjunctivitis	N	Conjunctivitis NOS	10010741	Conjunctival infections, irritations and inflammations	Ocular infections, irritations and inflammations	Eye disorders
AE	Y	03	Constipation	2	Gastrointestinal disorders	N	constipation	N	Constipation	10010774	Gastrointestinal atonic and hypomotility disorders NEC	Gastrointestinal motility and defaecation conditions	Gastrointestinal disorders
AE	Y	04	Constipation	2	Gastrointestinal disorders	N	constipation	N	Constipation	10010774	Gastrointestinal atonic and hypomotility disorders NEC	Gastrointestinal motility and defaecation conditions	Gastrointestinal disorders
AE	Y	09	Diarrhoea	2	Gastrointestinal disorders	N	Diarrhea (>= 3 loose stools in a 24 hour period)	N	Diarrhea NOS	10012735	Diarrhoea (excl infective)	Gastrointestinal motility and defaecation conditions	Gastrointestinal disorders
AE	Y	11	Diarrhoea	2	Gastrointestinal disorders	N	Diarrhea (>= 3 loose stools in a 24 hour period)	N	Diarrhea NOS	10012735	Diarrhoea (excl infective)	Gastrointestinal motility and defaecation conditions	Gastrointestinal disorders
AE	Y	01	Irritability	13	Other disorders	N	Irritable/unsettled	N	Irritable	10022998	General signs and symptoms NEC	General system disorders NEC	General disorders and administration site conditions
AE	Y	05	Irritability	13	Other disorders	N	Irritable/unsettled	N	Irritable	10022998	General signs and symptoms NEC	General system disorders NEC	General disorders and administration site conditions
AE	Y	06	Irritability	13	Other disorders	N	Irritable/unsettled	N	Irritable	10022998	General signs and symptoms NEC	General system disorders NEC	General disorders and administration site conditions
AE	Y	08	Miliaria	3	Skin disorders	N	miliaria	N	Miliaria	10027627	Apocrine and eccrine gland disorders	Skin appendage conditions	Skin and subcutaneous tissue disorders
AE	Y	07	Upper respiratory tract infection	1	Respiratory system disorders	N	upper respiratory tract infection	N	Upper respiratory tract infection	10046306	Upper respiratory tract infections	Infections - pathogen unspecified	Infections and infestations
AE	Y	10	Upper respiratory tract infection	1	Respiratory system disorders	N	upper respiratory tract infection	N	Upper respiratory tract infection	10046306	Upper respiratory tract infections	Infections - pathogen unspecified	Infections and infestations
AE	Y	12	Upper respiratory tract infection	1	Respiratory system disorders	N	upper respiratory tract infection	N	Upper respiratory tract infection	10046306	Upper respiratory tract infections	Infections - pathogen unspecified	Infections and infestations
AE	Y	02	Vomiting	2	Gastrointestinal disorders	N	Vomiting	N	Vomiting	10047700	Nausea and vomiting symptoms	Gastrointestinal signs and symptoms	Gastrointestinal disorders
AE	Y	04	Decreased activity	13	Other disorders	N	Reduced activity	N	Decreased activity	10011953	Asthenic conditions	General system disorders NEC	General disorders and administration site conditions
AE	Y	03	Pyrexia	10	Unspecified pyrexia	N	Fever	N	Fever	10037660	Febrile disorders	Body temperature conditions	General disorders and administration site conditions
AE	Y	05	Pyrexia	10	Unspecified pyrexia	N	Fever	N	Fever	10037660	Febrile disorders	Body temperature conditions	General disorders and administration site conditions
AE	Y	01	Upper respiratory tract infection	1	Respiratory system disorders	N	upper respiratory tract infection	N	Upper respiratory tract infection	10046306	Upper respiratory tract infections	Infections - pathogen unspecified	Infections and infestations
AE	Y	02	Upper respiratory tract infection	1	Respiratory system disorders	N	upper respiratory tract infection	N	Upper respiratory tract infection	10046306	Upper respiratory tract infections	Infections - pathogen unspecified	Infections and infestations
AE	Y	04	Conjunctivitis	4	Ocular disorders	Y	conjunctivitis	N	Conjunctivitis NOS	10010741	Conjunctival infections, irritations and inflammations	Ocular infections, irritations and inflammations	Eye disorders
AE	Y	14	Bronchitis	1	Respiratory system disorders	N	bronchitis	Y	Bronchitis NOS	10006451	Lower respiratory tract and lung infections	Infections - pathogen unspecified	Infections and infestations
AE	Y	01	Constipation	2	Gastrointestinal disorders	N	constipation	N	Constipation	10010774	Gastrointestinal atonic and hypomotility disorders NEC	Gastrointestinal motility and defaecation conditions	Gastrointestinal disorders
AE	Y	06	Constipation	2	Gastrointestinal disorders	N	constipation	N	Constipation	10010774	Gastrointestinal atonic and hypomotility disorders NEC	Gastrointestinal motility and defaecation conditions	Gastrointestinal disorders
AE	Y	08	Constipation	2	Gastrointestinal disorders	N	constipation	N	Constipation	10010774	Gastrointestinal atonic and hypomotility disorders NEC	Gastrointestinal motility and defaecation conditions	Gastrointestinal disorders
AE	Y	09	Constipation	2	Gastrointestinal disorders	N	constipation	N	Constipation	10010774	Gastrointestinal atonic and hypomotility disorders NEC	Gastrointestinal motility and defaecation conditions	Gastrointestinal disorders
AE	Y	11	Irritability	13	Other disorders	N	Irritable/unsettled	N	Irritable	10022998	General signs and symptoms NEC	General system disorders NEC	General disorders and administration site conditions
AE	Y	02	Pyrexia	10	Unspecified pyrexia	N	Fever	N	Fever	10037660	Febrile disorders	Body temperature conditions	General disorders and administration site conditions
AE	Y	10	Pyrexia	10	Unspecified pyrexia	N	Fever	N	Fever	10037660	Febrile disorders	Body temperature conditions	General disorders and administration site conditions
AE	Y	13	Pyrexia	10	Unspecified pyrexia	N	Fever	N	Fever	10037660	Febrile disorders	Body temperature conditions	General disorders and administration site conditions
AE	Y	03	Rhinitis allergic	1	Respiratory system disorders	N	allergic rhinitis	N	Rhinitis allergic NOS	10039085	Nasal congestion and inflammations	Upper respiratory tract disorders (excl infections)	Respiratory, thoracic and mediastinal disorders
AE	Y	05	Upper respiratory tract infection	1	Respiratory system disorders	N	upper respiratory tract infection	N	Upper respiratory tract infection	10046306	Upper respiratory tract infections	Infections - pathogen unspecified	Infections and infestations
AE	Y	07	Upper respiratory tract infection	1	Respiratory system disorders	N	upper respiratory tract infection	N	Upper respiratory tract infection	10046306	Upper respiratory tract infections	Infections - pathogen unspecified	Infections and infestations
AE	Y	12	Upper respiratory tract infection	1	Respiratory system disorders	N	upper respiratory tract infection	N	Upper respiratory tract infection	10046306	Upper respiratory tract infections	Infections - pathogen unspecified	Infections and infestations
AE	Y	15	Conjunctivitis	4	Ocular disorders	N	conjunctivitis	N	Conjunctivitis NOS	10010741	Conjunctival infections, irritations and inflammations	Ocular infections, irritations and inflammations	Eye disorders
AE	Y	07	Irritability	13	Other disorders	N	Irritable/unsettled	N	Irritable	10022998	General signs and symptoms NEC	General system disorders NEC	General disorders and administration site conditions
AE	Y	10	Irritability	13	Other disorders	N	Irritable/unsettled	N	Irritable	10022998	General signs and symptoms NEC	General system disorders NEC	General disorders and administration site conditions
AE	Y	11	Irritability	13	Other disorders	N	Irritable/unsettled	N	Irritable	10022998	General signs and symptoms NEC	General system disorders NEC	General disorders and administration site conditions
AE	Y	02	Miliaria	3	Skin disorders	N	miliaria	N	Miliaria	10027627	Apocrine and eccrine gland disorders	Skin appendage conditions	Skin and subcutaneous tissue disorders
AE	Y	03	Miliaria	3	Skin disorders	N	miliaria	N	Miliaria	10027627	Apocrine and eccrine gland disorders	Skin appendage conditions	Skin and subcutaneous tissue disorders
AE	Y	04	Miliaria	3	Skin disorders	N	miliaria	N	Miliaria	10027627	Apocrine and eccrine gland disorders	Skin appendage conditions	Skin and subcutaneous tissue disorders
AE	Y	01	Upper respiratory tract infection	1	Respiratory system disorders	N	upper respiratory tract infection	N	Upper respiratory tract infection	10046306	Upper respiratory tract infections	Infections - pathogen unspecified	Infections and infestations
AE	Y	05	Upper respiratory tract infection	1	Respiratory system disorders	N	UPPER RESPIRATORY TRACT INFECTION	N	Upper respiratory tract infection	10046306	Upper respiratory tract infections	Infections - pathogen unspecified	Infections and infestations
AE	Y	06	Upper respiratory tract infection	1	Respiratory system disorders	N	upper respiratory tract infection	N	Upper respiratory tract infection	10046306	Upper respiratory tract infections	Infections - pathogen unspecified	Infections and infestations
AE	Y	14	Upper respiratory tract infection	1	Respiratory system disorders	N	upper respiratory tract infection	N	Upper respiratory tract infection	10046306	Upper respiratory tract infections	Infections - pathogen unspecified	Infections and infestations
AE	Y	08	Vomiting	2	Gastrointestinal disorders	N	Vomiting	N	Vomiting	10047700	Nausea and vomiting symptoms	Gastrointestinal signs and symptoms	Gastrointestinal disorders
AE	Y	09	Vomiting	2	Gastrointestinal disorders	N	Vomiting	N	Vomiting	10047700	Nausea and vomiting symptoms	Gastrointestinal signs and symptoms	Gastrointestinal disorders
AE	Y	12	Vomiting	2	Gastrointestinal disorders	N	Vomiting	N	Vomiting	10047700	Nausea and vomiting symptoms	Gastrointestinal signs and symptoms	Gastrointestinal disorders
AE	Y	13	Vomiting	2	Gastrointestinal disorders	N	Vomiting	N	Vomiting	10047700	Nausea and vomiting symptoms	Gastrointestinal signs and symptoms	Gastrointestinal disorders
AE	Y	01	Dermatitis	3	Skin disorders	N	dermatitis	N	Dermatitis NOS	10012431	Dermatitis and eczema	Epidermal and dermal conditions	Skin and subcutaneous tissue disorders
AE	Y	04	Pyrexia	10	Unspecified pyrexia	N	Fever	N	Fever	10037660	Febrile disorders	Body temperature conditions	General disorders and administration site conditions
AE	Y	02	Upper respiratory tract infection	1	Respiratory system disorders	N	upper respiratory tract infection	N	Upper respiratory tract infection	10046306	Upper respiratory tract infections	Infections - pathogen unspecified	Infections and infestations
AE	Y	03	Upper respiratory tract infection	1	Respiratory system disorders	N	upper respiratory tract infection	N	Upper respiratory tract infection	10046306	Upper respiratory tract infections	Infections - pathogen unspecified	Infections and infestations
AE	Y	05	Upper respiratory tract infection	1	Respiratory system disorders	N	upper respiratory tract infection	N	Upper respiratory tract infection	10046306	Upper respiratory tract infections	Infections - pathogen unspecified	Infections and infestations
AE	Y	02	Dermatitis diaper	3	Skin disorders	N	diaper rash	N	Diaper rash	10012444	Dermatitis and eczema	Epidermal and dermal conditions	Skin and subcutaneous tissue disorders
AE	Y	05	Diarrhoea	2	Gastrointestinal disorders	N	Diarrhea (>= 3 loose stools in a 24 hour period)	N	Diarrhea NOS	10012735	Diarrhoea (excl infective)	Gastrointestinal motility and defaecation conditions	Gastrointestinal disorders
AE	Y	01	Miliaria	3	Skin disorders	N	miliaria	N	Miliaria	10027627	Apocrine and eccrine gland disorders	Skin appendage conditions	Skin and subcutaneous tissue disorders
AE	Y	03	Upper respiratory tract infection	1	Respiratory system disorders	N	upper respiratory tract infection	N	Upper respiratory tract infection	10046306	Upper respiratory tract infections	Infections - pathogen unspecified	Infections and infestations
AE	Y	04	Upper respiratory tract infection	1	Respiratory system disorders	N	upper respiratory tract infection	N	Upper respiratory tract infection	10046306	Upper respiratory tract infections	Infections - pathogen unspecified	Infections and infestations
AE	Y	08	Dermatitis	3	Skin disorders	N	dermatitis	N	Dermatitis NOS	10012431	Dermatitis and eczema	Epidermal and dermal conditions	Skin and subcutaneous tissue disorders
AE	Y	11	Diarrhoea	2	Gastrointestinal disorders	N	Diarrhea (>= 3 loose stools in a 24 hour period)	N	Diarrhea NOS	10012735	Diarrhoea (excl infective)	Gastrointestinal motility and defaecation conditions	Gastrointestinal disorders
AE	Y	02	Irritability	13	Other disorders	N	Irritable/unsettled	N	Irritable	10022998	General signs and symptoms NEC	General system disorders NEC	General disorders and administration site conditions
AE	Y	03	Irritability	13	Other disorders	N	Irritable/unsettled	N	Irritable	10022998	General signs and symptoms NEC	General system disorders NEC	General disorders and administration site conditions
AE	Y	07	Irritability	13	Other disorders	N	Irritable/unsettled	N	Irritable	10022998	General signs and symptoms NEC	General system disorders NEC	General disorders and administration site conditions
AE	Y	10	Irritability	13	Other disorders	N	Irritable/unsettled	N	Irritable	10022998	General signs and symptoms NEC	General system disorders NEC	General disorders and administration site conditions
AE	Y	06	Pyrexia	10	Unspecified pyrexia	N	Fever	N	Fever	10037660	Febrile disorders	Body temperature conditions	General disorders and administration site conditions
AE	Y	05	Upper respiratory tract infection	1	Respiratory system disorders	N	upper respiratory tract infection	N	Upper respiratory tract infection	10046306	Upper respiratory tract infections	Infections - pathogen unspecified	Infections and infestations
AE	Y	09	Upper respiratory tract infection	1	Respiratory system disorders	N	upper respiratory tract infection	N	Upper respiratory tract infection	10046306	Upper respiratory tract infections	Infections - pathogen unspecified	Infections and infestations
AE	Y	01	Miliaria	3	Skin disorders	Y	miliaria	N	Miliaria	10027627	Apocrine and eccrine gland disorders	Skin appendage conditions	Skin and subcutaneous tissue disorders
AE	Y	04	Miliaria	3	Skin disorders	Y	miliaria	N	Miliaria	10027627	Apocrine and eccrine gland disorders	Skin appendage conditions	Skin and subcutaneous tissue disorders
AE	Y	07	Diarrhoea	2	Gastrointestinal disorders	N	Loose stool (< 3 in a 24 hour period)	N	Loose stools	10012735	Diarrhoea (excl infective)	Gastrointestinal motility and defaecation conditions	Gastrointestinal disorders
AE	Y	08	Diarrhoea	2	Gastrointestinal disorders	N	Loose stool (< 3 in a 24 hour period)	N	Loose stools	10012735	Diarrhoea (excl infective)	Gastrointestinal motility and defaecation conditions	Gastrointestinal disorders
AE	Y	11	Diarrhoea	2	Gastrointestinal disorders	N	Loose stool (< 3 in a 24 hour period)	N	Loose stools	10012735	Diarrhoea (excl infective)	Gastrointestinal motility and defaecation conditions	Gastrointestinal disorders
AE	Y	12	Diarrhoea	2	Gastrointestinal disorders	N	Loose stool (< 3 in a 24 hour period)	N	Loose stools	10012735	Diarrhoea (excl infective)	Gastrointestinal motility and defaecation conditions	Gastrointestinal disorders
AE	Y	15	Hypochromic anaemia	13	Other disorders	N	microcytic-hypochromic anemia	N	Hypochromic microcytic anemia	10020969	Anaemias NEC	Anaemias nonhaemolytic and marrow depression	Blood and lymphatic system disorders
AE	Y	01	Irritability	13	Other disorders	N	Irritable/unsettled	N	Irritable	10022998	General signs and symptoms NEC	General system disorders NEC	General disorders and administration site conditions
AE	Y	02	Irritability	13	Other disorders	N	Irritable/unsettled	N	Irritable	10022998	General signs and symptoms NEC	General system disorders NEC	General disorders and administration site conditions
AE	Y	05	Irritability	13	Other disorders	N	Irritable/unsettled	N	Irritable	10022998	General signs and symptoms NEC	General system disorders NEC	General disorders and administration site conditions
AE	Y	09	Irritability	13	Other disorders	N	Irritable/unsettled	N	Irritable	10022998	General signs and symptoms NEC	General system disorders NEC	General disorders and administration site conditions
AE	Y	14	Irritability	13	Other disorders	N	Irritable/unsettled	N	Irritable	10022998	General signs and symptoms NEC	General system disorders NEC	General disorders and administration site conditions
AE	Y	04	Malnutrition	9	Metabolism and nutrition disorders	N	moderate malnutrition	Y	Malnutrition of moderate degree	10061273	General nutritional disorders NEC	Appetite and general nutritional disorders	Metabolism and nutrition disorders
AE	Y	03	Pyrexia	10	Unspecified pyrexia	N	Fever	N	Fever	10037660	Febrile disorders	Body temperature conditions	General disorders and administration site conditions
AE	Y	13	Vomiting	2	Gastrointestinal disorders	N	Vomiting	N	Vomiting	10047700	Nausea and vomiting symptoms	Gastrointestinal signs and symptoms	Gastrointestinal disorders
AE	Y	06	Folliculitis	3	Skin disorders	Y	folliculitis	N	Folliculitis	10016936	Skin and subcutaneous tissue bacterial infections	Skin and subcutaneous tissue infections and infestations	Skin and subcutaneous tissue disorders
AE	Y	10	Miliaria	3	Skin disorders	Y	miliaria	N	Miliaria	10027627	Apocrine and eccrine gland disorders	Skin appendage conditions	Skin and subcutaneous tissue disorders
AE	Y	06	Dermatitis	3	Skin disorders	N	dermatitis	N	Dermatitis NOS	10012431	Dermatitis and eczema	Epidermal and dermal conditions	Skin and subcutaneous tissue disorders
AE	Y	04	Diarrhoea	2	Gastrointestinal disorders	N	Diarrhea (>= 3 loose stools in a 24 hour period)	N	Diarrhea NOS	10012735	Diarrhoea (excl infective)	Gastrointestinal motility and defaecation conditions	Gastrointestinal disorders
AE	Y	09	Diarrhoea	2	Gastrointestinal disorders	N	Diarrhea (>= 3 loose stools in a 24 hour period)	N	Diarrhea NOS	10012735	Diarrhoea (excl infective)	Gastrointestinal motility and defaecation conditions	Gastrointestinal disorders
AE	Y	05	Irritability	13	Other disorders	N	Irritable/unsettled	N	Irritable	10022998	General signs and symptoms NEC	General system disorders NEC	General disorders and administration site conditions
AE	Y	08	Irritability	13	Other disorders	N	Irritable/unsettled	N	Irritable	10022998	General signs and symptoms NEC	General system disorders NEC	General disorders and administration site conditions
AE	Y	01	Jaundice	13	Other disorders	N	neonatal jaundice	Y	Jaundice	10023126	Cholestasis and jaundice	Hepatic and hepatobiliary disorders	Hepatobiliary disorders
AE	Y	02	Miliaria	3	Skin disorders	N	miliaria	N	Miliaria	10027627	Apocrine and eccrine gland disorders	Skin appendage conditions	Skin and subcutaneous tissue disorders
AE	Y	07	Pyrexia	10	Unspecified pyrexia	N	Fever	N	Fever	10037660	Febrile disorders	Body temperature conditions	General disorders and administration site conditions
AE	Y	03	Upper respiratory tract infection	1	Respiratory system disorders	N	upper respiratory tract infection	N	Upper respiratory tract infection	10046306	Upper respiratory tract infections	Infections - pathogen unspecified	Infections and infestations
AE	Y	03	Dermatitis	3	Skin disorders	N	dermatitis	N	Dermatitis NOS	10012431	Dermatitis and eczema	Epidermal and dermal conditions	Skin and subcutaneous tissue disorders
AE	Y	05	Diarrhoea	2	Gastrointestinal disorders	N	Diarrhea (>= 3 loose stools in a 24 hour period)	N	Diarrhea NOS	10012735	Diarrhoea (excl infective)	Gastrointestinal motility and defaecation conditions	Gastrointestinal disorders
AE	Y	07	Diarrhoea	2	Gastrointestinal disorders	N	Diarrhea (>= 3 loose stools in a 24 hour period)	N	Diarrhea NOS	10012735	Diarrhoea (excl infective)	Gastrointestinal motility and defaecation conditions	Gastrointestinal disorders
AE	Y	08	Diarrhoea	2	Gastrointestinal disorders	N	diarrhea without dehydration	N	Diarrhea NOS	10012735	Diarrhoea (excl infective)	Gastrointestinal motility and defaecation conditions	Gastrointestinal disorders
AE	Y	10	Irritability	13	Other disorders	N	Irritable/unsettled	N	Irritable	10022998	General signs and symptoms NEC	General system disorders NEC	General disorders and administration site conditions
AE	Y	11	Pyrexia	10	Unspecified pyrexia	N	Fever	N	Fever	10037660	Febrile disorders	Body temperature conditions	General disorders and administration site conditions
AE	Y	04	Upper respiratory tract infection	1	Respiratory system disorders	N	upper respiratory tract infection	N	Upper respiratory tract infection	10046306	Upper respiratory tract infections	Infections - pathogen unspecified	Infections and infestations
AE	Y	06	Upper respiratory tract infection	1	Respiratory system disorders	N	upper respiratory tract infection	N	Upper respiratory tract infection	10046306	Upper respiratory tract infections	Infections - pathogen unspecified	Infections and infestations
AE	Y	01	Vomiting	2	Gastrointestinal disorders	N	Vomiting	N	Vomiting	10047700	Nausea and vomiting symptoms	Gastrointestinal signs and symptoms	Gastrointestinal disorders
AE	Y	02	Vomiting	2	Gastrointestinal disorders	N	Vomiting	N	Vomiting	10047700	Nausea and vomiting symptoms	Gastrointestinal signs and symptoms	Gastrointestinal disorders
AE	Y	09	Vomiting	2	Gastrointestinal disorders	N	Vomiting	N	Vomiting	10047700	Nausea and vomiting symptoms	Gastrointestinal signs and symptoms	Gastrointestinal disorders
AE	Y	08	Constipation	2	Gastrointestinal disorders	N	constipation	N	Constipation	10010774	Gastrointestinal atonic and hypomotility disorders NEC	Gastrointestinal motility and defaecation conditions	Gastrointestinal disorders
AE	Y	07	Diarrhoea	2	Gastrointestinal disorders	N	Diarrhea (>= 3 loose stools in a 24 hour period)	N	Diarrhea NOS	10012735	Diarrhoea (excl infective)	Gastrointestinal motility and defaecation conditions	Gastrointestinal disorders
AE	Y	04	Irritability	13	Other disorders	N	Irritable/unsettled	N	Irritable	10022998	General signs and symptoms NEC	General system disorders NEC	General disorders and administration site conditions
AE	Y	05	Irritability	13	Other disorders	N	Irritable/unsettled	N	Irritable	10022998	General signs and symptoms NEC	General system disorders NEC	General disorders and administration site conditions
AE	Y	01	Jaundice	13	Other disorders	N	neonatal jaundice	N	Jaundice	10023126	Cholestasis and jaundice	Hepatic and hepatobiliary disorders	Hepatobiliary disorders
AE	Y	02	Miliaria	3	Skin disorders	N	miliaria	N	Miliaria	10027627	Apocrine and eccrine gland disorders	Skin appendage conditions	Skin and subcutaneous tissue disorders
AE	Y	03	Rhinitis	1	Respiratory system disorders	N	rhinitis	N	Rhinitis NOS	10039083	Upper respiratory tract infections NEC	Respiratory tract infections	Respiratory, thoracic and mediastinal disorders
AE	Y	06	Upper respiratory tract infection	1	Respiratory system disorders	N	upper respiratory tract infection	N	Upper respiratory tract infection	10046306	Upper respiratory tract infections	Infections - pathogen unspecified	Infections and infestations
AE	Y	04	Irritability	13	Other disorders	N	Irritable/unsettled	N	Irritable	10022998	General signs and symptoms NEC	General system disorders NEC	General disorders and administration site conditions
AE	Y	05	Irritability	13	Other disorders	N	Irritable/unsettled	N	Irritable	10022998	General signs and symptoms NEC	General system disorders NEC	General disorders and administration site conditions
AE	Y	02	Pyrexia	10	Unspecified pyrexia	N	Fever	N	Fever	10037660	Febrile disorders	Body temperature conditions	General disorders and administration site conditions
AE	Y	01	Stomatitis	2	Gastrointestinal disorders	N	stomatitis	N	Stomatitis	10042128	Stomatitis and ulceration	Oral soft tissue conditions	Gastrointestinal disorders
AE	Y	03	Upper respiratory tract infection	1	Respiratory system disorders	N	upper respiratory tract infection	N	Upper respiratory tract infection	10046306	Upper respiratory tract infections	Infections - pathogen unspecified	Infections and infestations
AE	Y	02	Pyrexia	10	Unspecified pyrexia	N	Fever	N	Fever	10037660	Febrile disorders	Body temperature conditions	General disorders and administration site conditions
AE	Y	03	Pyrexia	10	Unspecified pyrexia	N	Fever	N	Fever	10037660	Febrile disorders	Body temperature conditions	General disorders and administration site conditions
AE	Y	01	Upper respiratory tract infection	1	Respiratory system disorders	N	upper respiratory tract infection	N	Upper respiratory tract infection	10046306	Upper respiratory tract infections	Infections - pathogen unspecified	Infections and infestations
AE	Y	04	Upper respiratory tract infection	1	Respiratory system disorders	N	upper respiratory tract infection	N	Upper respiratory tract infection	10046306	Upper respiratory tract infections	Infections - pathogen unspecified	Infections and infestations
AE	Y	05	Otitis media acute	5	Ear disorders	Y	acute otitis media (AOM)	N	Otitis media acute NOS	10033079	Ear infections	Infections - pathogen unspecified	Infections and infestations
AE	Y	04	Decreased activity	13	Other disorders	N	Reduced activity	N	Decreased activity	10011953	Asthenic conditions	General system disorders NEC	General disorders and administration site conditions
AE	Y	09	Decreased activity	13	Other disorders	N	Reduced activity	N	Decreased activity	10011953	Asthenic conditions	General system disorders NEC	General disorders and administration site conditions
AE	Y	03	Diarrhoea	2	Gastrointestinal disorders	N	Loose stool (< 3 in a 24 hour period)	N	Loose stools	10012735	Diarrhoea (excl infective)	Gastrointestinal motility and defaecation conditions	Gastrointestinal disorders
AE	Y	15	Diarrhoea	2	Gastrointestinal disorders	N	Loose stool (< 3 in a 24 hour period)	N	Loose stools	10012735	Diarrhoea (excl infective)	Gastrointestinal motility and defaecation conditions	Gastrointestinal disorders
AE	Y	16	Diarrhoea	2	Gastrointestinal disorders	N	Diarrhea (>= 3 loose stools in a 24 hour period)	N	Diarrhea NOS	10012735	Diarrhoea (excl infective)	Gastrointestinal motility and defaecation conditions	Gastrointestinal disorders
AE	Y	18	Diarrhoea	2	Gastrointestinal disorders	N	Loose stool (< 3 in a 24 hour period)	N	Loose stools	10012735	Diarrhoea (excl infective)	Gastrointestinal motility and defaecation conditions	Gastrointestinal disorders
AE	Y	21	Diarrhoea	2	Gastrointestinal disorders	N	diarrhea without dehydration	N	Diarrhea NOS	10012735	Diarrhoea (excl infective)	Gastrointestinal motility and defaecation conditions	Gastrointestinal disorders
AE	Y	23	Diarrhoea	2	Gastrointestinal disorders	N	diarrhea without dehydration	N	Diarrhea NOS	10012735	Diarrhoea (excl infective)	Gastrointestinal motility and defaecation conditions	Gastrointestinal disorders
AE	Y	08	Hypophagia	13	Other disorders	N	Reduced intake	N	Oral intake reduced	10063743	Appetite disorders	Appetite and general nutritional disorders	Metabolism and nutrition disorders
AE	Y	01	Irritability	13	Other disorders	N	Irritable/unsettled	N	Irritable	10022998	General signs and symptoms NEC	General system disorders NEC	General disorders and administration site conditions
AE	Y	02	Irritability	13	Other disorders	N	Irritable/unsettled	N	Irritable	10022998	General signs and symptoms NEC	General system disorders NEC	General disorders and administration site conditions
AE	Y	10	Irritability	13	Other disorders	N	Irritable/unsettled	N	Irritable	10022998	General signs and symptoms NEC	General system disorders NEC	General disorders and administration site conditions
AE	Y	14	Irritability	13	Other disorders	N	Irritable/unsettled	N	Irritable	10022998	General signs and symptoms NEC	General system disorders NEC	General disorders and administration site conditions
AE	Y	17	Irritability	13	Other disorders	N	Irritable/unsettled	N	Irritable	10022998	General signs and symptoms NEC	General system disorders NEC	General disorders and administration site conditions
AE	Y	13	Pyrexia	10	Unspecified pyrexia	N	Fever	N	Fever	10037660	Febrile disorders	Body temperature conditions	General disorders and administration site conditions
AE	Y	05	Rhinitis	1	Respiratory system disorders	N	rhinitis	N	Rhinitis NOS	10039083	Upper respiratory tract infections NEC	Respiratory tract infections	Respiratory, thoracic and mediastinal disorders
AE	Y	06	Upper respiratory tract infection	1	Respiratory system disorders	N	upper respiratory tract infection	N	Upper respiratory tract infection	10046306	Upper respiratory tract infections	Infections - pathogen unspecified	Infections and infestations
AE	Y	12	Upper respiratory tract infection	1	Respiratory system disorders	N	upper respiratory tract infection	N	Upper respiratory tract infection	10046306	Upper respiratory tract infections	Infections - pathogen unspecified	Infections and infestations
AE	Y	22	Upper respiratory tract infection	1	Respiratory system disorders	N	upper respiratory tract infection	N	Upper respiratory tract infection	10046306	Upper respiratory tract infections	Infections - pathogen unspecified	Infections and infestations
AE	Y	07	Vomiting	2	Gastrointestinal disorders	N	Vomiting	N	Vomiting	10047700	Nausea and vomiting symptoms	Gastrointestinal signs and symptoms	Gastrointestinal disorders
AE	Y	11	Vomiting	2	Gastrointestinal disorders	N	Vomiting	N	Vomiting	10047700	Nausea and vomiting symptoms	Gastrointestinal signs and symptoms	Gastrointestinal disorders
AE	Y	19	Vomiting	2	Gastrointestinal disorders	N	Vomiting	N	Vomiting	10047700	Nausea and vomiting symptoms	Gastrointestinal signs and symptoms	Gastrointestinal disorders
AE	Y	20	Pyrexia	10	Unspecified pyrexia	Y	Fever	N	Fever	10037660	Febrile disorders	Body temperature conditions	General disorders and administration site conditions
AE	Y	04	Constipation	2	Gastrointestinal disorders	N	constipation	N	Constipation	10010774	Gastrointestinal atonic and hypomotility disorders NEC	Gastrointestinal motility and defaecation conditions	Gastrointestinal disorders
AE	Y	06	Constipation	2	Gastrointestinal disorders	N	constipation	N	Constipation	10010774	Gastrointestinal atonic and hypomotility disorders NEC	Gastrointestinal motility and defaecation conditions	Gastrointestinal disorders
AE	Y	10	Constipation	2	Gastrointestinal disorders	N	constipation	N	Constipation	10010774	Gastrointestinal atonic and hypomotility disorders NEC	Gastrointestinal motility and defaecation conditions	Gastrointestinal disorders
AE	Y	11	Diarrhoea	2	Gastrointestinal disorders	N	acute watery diarrhea with no dehydration	N	Watery diarrhea	10012735	Diarrhoea (excl infective)	Gastrointestinal motility and defaecation conditions	Gastrointestinal disorders
AE	Y	14	Diarrhoea	2	Gastrointestinal disorders	N	Diarrhea (>= 3 loose stools in a 24 hour period)	N	Diarrhea NOS	10012735	Diarrhoea (excl infective)	Gastrointestinal motility and defaecation conditions	Gastrointestinal disorders
AE	Y	15	Diarrhoea	2	Gastrointestinal disorders	N	diarrhea without dehydration	N	Diarrhea NOS	10012735	Diarrhoea (excl infective)	Gastrointestinal motility and defaecation conditions	Gastrointestinal disorders
AE	Y	16	Diarrhoea	2	Gastrointestinal disorders	N	acute watery diarrhea with no dehydration	N	Watery diarrhea	10012735	Diarrhoea (excl infective)	Gastrointestinal motility and defaecation conditions	Gastrointestinal disorders
AE	Y	02	Jaundice	13	Other disorders	N	neonatal jaundice	N	Jaundice	10023126	Cholestasis and jaundice	Hepatic and hepatobiliary disorders	Hepatobiliary disorders
AE	Y	01	Omphalitis	12	Other infections disease	N	omphalitis	Y	Omphalitis	10030306	Infections NEC	Infections - pathogen unspecified	Infections and infestations
AE	Y	05	Pyrexia	10	Unspecified pyrexia	N	Fever	N	Fever	10037660	Febrile disorders	Body temperature conditions	General disorders and administration site conditions
AE	Y	08	Pyrexia	10	Unspecified pyrexia	N	Fever	N	Fever	10037660	Febrile disorders	Body temperature conditions	General disorders and administration site conditions
AE	Y	12	Pyrexia	10	Unspecified pyrexia	N	Fever	N	Fever	10037660	Febrile disorders	Body temperature conditions	General disorders and administration site conditions
AE	Y	03	Rhinitis	1	Respiratory system disorders	N	rhinitis	N	Rhinitis NOS	10039083	Upper respiratory tract infections NEC	Respiratory tract infections	Respiratory, thoracic and mediastinal disorders
AE	Y	07	Upper respiratory tract infection	1	Respiratory system disorders	N	upper respiratory tract infection	N	Upper respiratory tract infection	10046306	Upper respiratory tract infections	Infections - pathogen unspecified	Infections and infestations
AE	Y	13	Upper respiratory tract infection	1	Respiratory system disorders	N	upper respiratory tract infection	N	Upper respiratory tract infection	10046306	Upper respiratory tract infections	Infections - pathogen unspecified	Infections and infestations
AE	Y	06	Decreased activity	13	Other disorders	N	Reduced activity	N	Decreased activity	10011953	Asthenic conditions	General system disorders NEC	General disorders and administration site conditions
AE	Y	05	Hypophagia	13	Other disorders	N	Reduced intake	N	Oral intake reduced	10063743	Appetite disorders	Appetite and general nutritional disorders	Metabolism and nutrition disorders
AE	Y	02	Irritability	13	Other disorders	N	Irritable/unsettled	N	Irritable	10022998	General signs and symptoms NEC	General system disorders NEC	General disorders and administration site conditions
AE	Y	03	Pyrexia	10	Unspecified pyrexia	N	Fever	N	Fever	10037660	Febrile disorders	Body temperature conditions	General disorders and administration site conditions
AE	Y	04	Pyrexia	10	Unspecified pyrexia	N	Fever	N	Fever	10037660	Febrile disorders	Body temperature conditions	General disorders and administration site conditions
AE	Y	07	Pyrexia	10	Unspecified pyrexia	N	Fever	N	Fever	10037660	Febrile disorders	Body temperature conditions	General disorders and administration site conditions
AE	Y	01	Rhinitis	1	Respiratory system disorders	N	rhinitis	N	Rhinitis NOS	10039083	Upper respiratory tract infections NEC	Respiratory tract infections	Respiratory, thoracic and mediastinal disorders
AE	Y	08	Upper respiratory tract infection	1	Respiratory system disorders	Y	upper respiratory tract infection	N	Upper respiratory tract infection	10046306	Upper respiratory tract infections	Infections - pathogen unspecified	Infections and infestations
AE	Y	04	Decreased activity	13	Other disorders	N	Reduced activity	N	Decreased activity	10011953	Asthenic conditions	General system disorders NEC	General disorders and administration site conditions
AE	Y	12	Decreased activity	13	Other disorders	N	Reduced activity	N	Decreased activity	10011953	Asthenic conditions	General system disorders NEC	General disorders and administration site conditions
AE	Y	16	Diarrhoea	2	Gastrointestinal disorders	N	Diarrhea (>= 3 loose stools in a 24 hour period)	N	Diarrhea NOS	10012735	Diarrhoea (excl infective)	Gastrointestinal motility and defaecation conditions	Gastrointestinal disorders
AE	Y	17	Diarrhoea	2	Gastrointestinal disorders	N	diarrhea without dehydration	N	Diarrhea NOS	10012735	Diarrhoea (excl infective)	Gastrointestinal motility and defaecation conditions	Gastrointestinal disorders
AE	Y	15	Gastroenteritis	2	Gastrointestinal disorders	N	gastroenteritis with some dehydration	N	Gastroenteritis NOS	10017888	Gastric and gastroenteric infections	Gastrointestinal infections	Gastrointestinal disorders
AE	Y	03	Hypophagia	13	Other disorders	N	Reduced intake	N	Oral intake reduced	10063743	Appetite disorders	Appetite and general nutritional disorders	Metabolism and nutrition disorders
AE	Y	07	Hypophagia	13	Other disorders	N	Reduced intake	N	Oral intake reduced	10063743	Appetite disorders	Appetite and general nutritional disorders	Metabolism and nutrition disorders
AE	Y	09	Hypophagia	13	Other disorders	N	Reduced intake	N	Oral intake reduced	10063743	Appetite disorders	Appetite and general nutritional disorders	Metabolism and nutrition disorders
AE	Y	11	Hypophagia	13	Other disorders	N	Reduced intake	N	Oral intake reduced	10063743	Appetite disorders	Appetite and general nutritional disorders	Metabolism and nutrition disorders
AE	Y	14	Hypophagia	13	Other disorders	N	Reduced intake	N	Oral intake reduced	10063743	Appetite disorders	Appetite and general nutritional disorders	Metabolism and nutrition disorders
AE	Y	02	Irritability	13	Other disorders	N	Irritable/unsettled	N	Irritable	10022998	General signs and symptoms NEC	General system disorders NEC	General disorders and administration site conditions
AE	Y	08	Irritability	13	Other disorders	N	Irritable/unsettled	N	Irritable	10022998	General signs and symptoms NEC	General system disorders NEC	General disorders and administration site conditions
AE	Y	13	Irritability	13	Other disorders	N	Irritable/unsettled	N	Irritable	10022998	General signs and symptoms NEC	General system disorders NEC	General disorders and administration site conditions
AE	Y	01	Pyrexia	10	Unspecified pyrexia	N	Fever	N	Fever	10037660	Febrile disorders	Body temperature conditions	General disorders and administration site conditions
AE	Y	06	Pyrexia	10	Unspecified pyrexia	N	Fever	N	Fever	10037660	Febrile disorders	Body temperature conditions	General disorders and administration site conditions
AE	Y	05	Vomiting	2	Gastrointestinal disorders	N	Vomiting	N	Vomiting	10047700	Nausea and vomiting symptoms	Gastrointestinal signs and symptoms	Gastrointestinal disorders
AE	Y	10	Pyrexia	10	Unspecified pyrexia	Y	febris observation	N	Fever	10037660	Febrile disorders	Body temperature conditions	General disorders and administration site conditions
AE	Y	09	Abscess	12	Other infections disease	Y	abscess on the head	N	Abscess	10000269	Infections NEC	Infections - pathogen unspecified	Infections and infestations
AE	Y	04	Decreased activity	13	Other disorders	N	Reduced activity	N	Decreased activity	10011953	Asthenic conditions	General system disorders NEC	General disorders and administration site conditions
AE	Y	07	Decreased activity	13	Other disorders	N	Reduced activity	N	Decreased activity	10011953	Asthenic conditions	General system disorders NEC	General disorders and administration site conditions
AE	Y	02	Diarrhoea	2	Gastrointestinal disorders	N	diarrhea without dehydration	N	Diarrhea NOS	10012735	Diarrhoea (excl infective)	Gastrointestinal motility and defaecation conditions	Gastrointestinal disorders
AE	Y	05	Irritability	13	Other disorders	N	Irritable/unsettled	N	Irritable	10022998	General signs and symptoms NEC	General system disorders NEC	General disorders and administration site conditions
AE	Y	08	Irritability	13	Other disorders	N	Irritable/unsettled	N	Irritable	10022998	General signs and symptoms NEC	General system disorders NEC	General disorders and administration site conditions
AE	Y	01	Jaundice	13	Other disorders	N	icteric kramer 1	N	Jaundice	10023126	Cholestasis and jaundice	Hepatic and hepatobiliary disorders	Hepatobiliary disorders
AE	Y	03	Pyrexia	10	Unspecified pyrexia	N	Fever	N	Fever	10037660	Febrile disorders	Body temperature conditions	General disorders and administration site conditions
AE	Y	06	Pyrexia	10	Unspecified pyrexia	N	Fever	N	Fever	10037660	Febrile disorders	Body temperature conditions	General disorders and administration site conditions
AE	Y	12	Pyrexia	10	Unspecified pyrexia	N	Fever	N	Fever	10037660	Febrile disorders	Body temperature conditions	General disorders and administration site conditions
AE	Y	10	Folliculitis	3	Skin disorders	Y	Folliculitis	N	Folliculitis	10016936	Skin and subcutaneous tissue bacterial infections	Skin and subcutaneous tissue infections and infestations	Skin and subcutaneous tissue disorders
AE	Y	02	Conjunctivitis	4	Ocular disorders	N	conjunctivitis	N	Conjunctivitis NOS	10010741	Conjunctival infections, irritations and inflammations	Ocular infections, irritations and inflammations	Eye disorders
AE	Y	05	Diarrhoea	2	Gastrointestinal disorders	N	diarrhea without dehydration	N	Diarrhea NOS	10012735	Diarrhoea (excl infective)	Gastrointestinal motility and defaecation conditions	Gastrointestinal disorders
AE	Y	01	Irritability	13	Other disorders	N	Irritable/unsettled	N	Irritable	10022998	General signs and symptoms NEC	General system disorders NEC	General disorders and administration site conditions
AE	Y	03	Irritability	13	Other disorders	N	Irritable/unsettled	N	Irritable	10022998	General signs and symptoms NEC	General system disorders NEC	General disorders and administration site conditions
AE	Y	07	Irritability	13	Other disorders	N	Irritable/unsettled	N	Irritable	10022998	General signs and symptoms NEC	General system disorders NEC	General disorders and administration site conditions
AE	Y	09	Irritability	13	Other disorders	N	Irritable/unsettled	N	Irritable	10022998	General signs and symptoms NEC	General system disorders NEC	General disorders and administration site conditions
AE	Y	10	Irritability	13	Other disorders	N	Irritable/unsettled	N	Irritable	10022998	General signs and symptoms NEC	General system disorders NEC	General disorders and administration site conditions
AE	Y	04	Pyrexia	10	Unspecified pyrexia	N	Fever	N	Fever	10037660	Febrile disorders	Body temperature conditions	General disorders and administration site conditions
AE	Y	06	Upper respiratory tract infection	1	Respiratory system disorders	N	upper respiratory tract infection	N	Upper respiratory tract infection	10046306	Upper respiratory tract infections	Infections - pathogen unspecified	Infections and infestations
AE	Y	08	Upper respiratory tract infection	1	Respiratory system disorders	N	upper respiratory tract infection	N	Upper respiratory tract infection	10046306	Upper respiratory tract infections	Infections - pathogen unspecified	Infections and infestations
AE	Y	02	Dermatitis	3	Skin disorders	N	dermatitis	N	Dermatitis NOS	10012431	Dermatitis and eczema	Epidermal and dermal conditions	Skin and subcutaneous tissue disorders
AE	Y	01	Upper respiratory tract infection	1	Respiratory system disorders	N	upper respiratory tract infection	N	Upper respiratory tract infection	10046306	Upper respiratory tract infections	Infections - pathogen unspecified	Infections and infestations
AE	Y	03	Upper respiratory tract infection	1	Respiratory system disorders	N	upper respiratory tract infection	N	Upper respiratory tract infection	10046306	Upper respiratory tract infections	Infections - pathogen unspecified	Infections and infestations
AE	Y	05	Dermatitis	3	Skin disorders	N	dermatitis	N	Dermatitis NOS	10012431	Dermatitis and eczema	Epidermal and dermal conditions	Skin and subcutaneous tissue disorders
AE	Y	04	Diarrhoea	2	Gastrointestinal disorders	N	diarrhea without dehydration	N	Diarrhea NOS	10012735	Diarrhoea (excl infective)	Gastrointestinal motility and defaecation conditions	Gastrointestinal disorders
AE	Y	07	Marasmus	9	Metabolism and nutrition disorders	N	malnutrition marasmic type	N	Nutritional marasmus	10026820	General nutritional disorders NEC	Appetite and general nutritional disorders	Metabolism and nutrition disorders
AE	Y	06	Otitis media acute	5	Ear disorders	N	acute otitis media	N	Otitis media acute NOS	10033079	Ear infections	Infections - pathogen unspecified	Infections and infestations
AE	Y	01	Pyrexia	10	Unspecified pyrexia	N	Fever	N	Fever	10037660	Febrile disorders	Body temperature conditions	General disorders and administration site conditions
AE	Y	02	Pyrexia	10	Unspecified pyrexia	N	Fever	N	Fever	10037660	Febrile disorders	Body temperature conditions	General disorders and administration site conditions
AE	Y	03	Pyrexia	10	Unspecified pyrexia	N	Fever	N	Fever	10037660	Febrile disorders	Body temperature conditions	General disorders and administration site conditions
AE	Y	04	Dermatitis	3	Skin disorders	N	dermatitis	N	Dermatitis NOS	10012431	Dermatitis and eczema	Epidermal and dermal conditions	Skin and subcutaneous tissue disorders
AE	Y	02	Diarrhoea	2	Gastrointestinal disorders	N	acute watery diarrhea with no dehydration	Y	Watery diarrhea	10012735	Diarrhoea (excl infective)	Gastrointestinal motility and defaecation conditions	Gastrointestinal disorders
AE	Y	05	Diarrhoea	2	Gastrointestinal disorders	N	Diarrhea (>= 3 loose stools in a 24 hour period)	N	Diarrhea NOS	10012735	Diarrhoea (excl infective)	Gastrointestinal motility and defaecation conditions	Gastrointestinal disorders
AE	Y	06	Diarrhoea	2	Gastrointestinal disorders	N	diarrhea without dehydration	N	Diarrhea NOS	10012735	Diarrhoea (excl infective)	Gastrointestinal motility and defaecation conditions	Gastrointestinal disorders
AE	Y	01	Pyrexia	10	Unspecified pyrexia	N	Fever	N	Fever	10037660	Febrile disorders	Body temperature conditions	General disorders and administration site conditions
AE	Y	07	Upper respiratory tract infection	1	Respiratory system disorders	N	upper respiratory tract infection	N	Upper respiratory tract infection	10046306	Upper respiratory tract infections	Infections - pathogen unspecified	Infections and infestations
AE	Y	03	Pyrexia	10	Unspecified pyrexia	Y	Fever	N	Fever	10037660	Febrile disorders	Body temperature conditions	General disorders and administration site conditions
AE	Y	01	Conjunctivitis	4	Ocular disorders	N	conjunctivitis	N	Conjunctivitis NOS	10010741	Conjunctival infections, irritations and inflammations	Ocular infections, irritations and inflammations	Eye disorders
AE	Y	12	Dacryostenosis acquired	4	Ocular disorders	Y	stenosis of bilateral lacrimal canaliculi	N	Stenosis of lacrimal canaliculi	10053990	Lid, lash and lacrimal structural disorders	Anterior eye structural change, deposit and degeneration	Eye disorders
AE	Y	10	Decreased activity	13	Other disorders	N	Reduced activity	N	Decreased activity	10011953	Asthenic conditions	General system disorders NEC	General disorders and administration site conditions
AE	Y	04	Diarrhoea	2	Gastrointestinal disorders	N	Diarrhea (>= 3 loose stools in a 24 hour period)	N	Diarrhea NOS	10012735	Diarrhoea (excl infective)	Gastrointestinal motility and defaecation conditions	Gastrointestinal disorders
AE	Y	09	Hypophagia	13	Other disorders	N	Reduced intake	N	Oral intake reduced	10063743	Appetite disorders	Appetite and general nutritional disorders	Metabolism and nutrition disorders
AE	Y	03	Irritability	13	Other disorders	N	Irritable/unsettled	N	Irritable	10022998	General signs and symptoms NEC	General system disorders NEC	General disorders and administration site conditions
AE	Y	05	Irritability	13	Other disorders	N	Irritable/unsettled	N	Irritable	10022998	General signs and symptoms NEC	General system disorders NEC	General disorders and administration site conditions
AE	Y	11	Irritability	13	Other disorders	N	Irritable/unsettled	N	Irritable	10022998	General signs and symptoms NEC	General system disorders NEC	General disorders and administration site conditions
AE	Y	02	Pyrexia	10	Unspecified pyrexia	N	Fever	N	Fever	10037660	Febrile disorders	Body temperature conditions	General disorders and administration site conditions
AE	Y	08	Pyrexia	10	Unspecified pyrexia	N	Fever	N	Fever	10037660	Febrile disorders	Body temperature conditions	General disorders and administration site conditions
AE	Y	06	Upper respiratory tract infection	1	Respiratory system disorders	N	upper respiratory tract infection	N	Upper respiratory tract infection	10046306	Upper respiratory tract infections	Infections - pathogen unspecified	Infections and infestations
AE	Y	07	Diarrhoea	2	Gastrointestinal disorders	Y	Diarrhea (>= 3 loose stools in a 24 hour period)	N	Diarrhea NOS	10012735	Diarrhoea (excl infective)	Gastrointestinal motility and defaecation conditions	Gastrointestinal disorders
AE	Y	02	Dermatitis	3	Skin disorders	N	dermatitis	N	Dermatitis NOS	10012431	Dermatitis and eczema	Epidermal and dermal conditions	Skin and subcutaneous tissue disorders
AE	Y	08	Dermatitis	3	Skin disorders	N	dermatitis	N	Dermatitis NOS	10012431	Dermatitis and eczema	Epidermal and dermal conditions	Skin and subcutaneous tissue disorders
AE	Y	06	Diarrhoea	2	Gastrointestinal disorders	N	diarrhea without dehydration	N	Diarrhea NOS	10012735	Diarrhoea (excl infective)	Gastrointestinal motility and defaecation conditions	Gastrointestinal disorders
AE	Y	03	Irritability	13	Other disorders	N	Irritable/unsettled	N	Irritable	10022998	General signs and symptoms NEC	General system disorders NEC	General disorders and administration site conditions
AE	Y	04	Irritability	13	Other disorders	N	Irritable/unsettled	N	Irritable	10022998	General signs and symptoms NEC	General system disorders NEC	General disorders and administration site conditions
AE	Y	05	Irritability	13	Other disorders	N	Irritable/unsettled	N	Irritable	10022998	General signs and symptoms NEC	General system disorders NEC	General disorders and administration site conditions
AE	Y	07	Irritability	13	Other disorders	N	Irritable/unsettled	N	Irritable	10022998	General signs and symptoms NEC	General system disorders NEC	General disorders and administration site conditions
AE	Y	01	Miliaria	3	Skin disorders	N	miliaria	N	Miliaria	10027627	Apocrine and eccrine gland disorders	Skin appendage conditions	Skin and subcutaneous tissue disorders
AE	Y	02	Pyrexia	10	Unspecified pyrexia	N	Fever	N	Fever	10037660	Febrile disorders	Body temperature conditions	General disorders and administration site conditions
AE	Y	03	Pyrexia	10	Unspecified pyrexia	N	Fever	N	Fever	10037660	Febrile disorders	Body temperature conditions	General disorders and administration site conditions
AE	Y	01	Upper respiratory tract infection	1	Respiratory system disorders	N	upper respiratory tract infection	N	Upper respiratory tract infection	10046306	Upper respiratory tract infections	Infections - pathogen unspecified	Infections and infestations
AE	Y	05	Hypophagia	13	Other disorders	N	Reduced intake	N	Oral intake reduced	10063743	Appetite disorders	Appetite and general nutritional disorders	Metabolism and nutrition disorders
AE	Y	06	Hypophagia	13	Other disorders	N	Reduced intake	N	Oral intake reduced	10063743	Appetite disorders	Appetite and general nutritional disorders	Metabolism and nutrition disorders
AE	Y	07	Influenza	1	Respiratory system disorders	N	influenza	N	Influenza	10022000	Influenza viral infections	Viral infectious disorders	Infections and infestations
AE	Y	02	Pyrexia	10	Unspecified pyrexia	N	Fever	N	Fever	10037660	Febrile disorders	Body temperature conditions	General disorders and administration site conditions
AE	Y	01	Upper respiratory tract infection	1	Respiratory system disorders	N	upper respiratory tract infection	N	Upper respiratory tract infection	10046306	Upper respiratory tract infections	Infections - pathogen unspecified	Infections and infestations
AE	Y	04	Upper respiratory tract infection	1	Respiratory system disorders	N	upper respiratory tract infection	N	Upper respiratory tract infection	10046306	Upper respiratory tract infections	Infections - pathogen unspecified	Infections and infestations
AE	Y	03	Pyrexia	10	Unspecified pyrexia	Y	Fever	N	Fever	10037660	Febrile disorders	Body temperature conditions	General disorders and administration site conditions
AE	Y	02	Dermatitis	3	Skin disorders	N	dermatitis	N	Dermatitis NOS	10012431	Dermatitis and eczema	Epidermal and dermal conditions	Skin and subcutaneous tissue disorders
AE	Y	06	Diarrhoea	2	Gastrointestinal disorders	N	Loose stool (< 3 in a 24 hour period)	N	Loose stools	10012735	Diarrhoea (excl infective)	Gastrointestinal motility and defaecation conditions	Gastrointestinal disorders
AE	Y	07	Diarrhoea	2	Gastrointestinal disorders	N	diarrhea without dehydration	N	Diarrhea NOS	10012735	Diarrhoea (excl infective)	Gastrointestinal motility and defaecation conditions	Gastrointestinal disorders
AE	Y	08	Diarrhoea	2	Gastrointestinal disorders	N	diarrhea without dehydration	N	Diarrhea NOS	10012735	Diarrhoea (excl infective)	Gastrointestinal motility and defaecation conditions	Gastrointestinal disorders
AE	Y	03	Miliaria	3	Skin disorders	N	miliaria	N	Miliaria	10027627	Apocrine and eccrine gland disorders	Skin appendage conditions	Skin and subcutaneous tissue disorders
AE	Y	04	Pyrexia	10	Unspecified pyrexia	N	Fever	N	Fever	10037660	Febrile disorders	Body temperature conditions	General disorders and administration site conditions
AE	Y	05	Pyrexia	10	Unspecified pyrexia	N	Fever	N	Fever	10037660	Febrile disorders	Body temperature conditions	General disorders and administration site conditions
AE	Y	01	Stomatitis	2	Gastrointestinal disorders	N	stomatitis	N	Stomatitis	10042128	Stomatitis and ulceration	Oral soft tissue conditions	Gastrointestinal disorders
AE	Y	08	Constipation	2	Gastrointestinal disorders	N	constipation	N	Constipation	10010774	Gastrointestinal atonic and hypomotility disorders NEC	Gastrointestinal motility and defaecation conditions	Gastrointestinal disorders
AE	Y	03	Decreased activity	13	Other disorders	N	Reduced activity	N	Decreased activity	10011953	Asthenic conditions	General system disorders NEC	General disorders and administration site conditions
AE	Y	06	Decreased activity	13	Other disorders	N	Reduced activity	N	Decreased activity	10011953	Asthenic conditions	General system disorders NEC	General disorders and administration site conditions
AE	Y	09	Decreased activity	13	Other disorders	N	Reduced activity	N	Decreased activity	10011953	Asthenic conditions	General system disorders NEC	General disorders and administration site conditions
AE	Y	11	Decreased activity	13	Other disorders	N	Reduced activity	N	Decreased activity	10011953	Asthenic conditions	General system disorders NEC	General disorders and administration site conditions
AE	Y	15	Decreased activity	13	Other disorders	N	Reduced activity	N	Decreased activity	10011953	Asthenic conditions	General system disorders NEC	General disorders and administration site conditions
AE	Y	17	Decreased activity	13	Other disorders	N	Reduced activity	N	Decreased activity	10011953	Asthenic conditions	General system disorders NEC	General disorders and administration site conditions
AE	Y	19	Diarrhoea	2	Gastrointestinal disorders	N	Diarrhea (>= 3 loose stools in a 24 hour period)	N	Diarrhea NOS	10012735	Diarrhoea (excl infective)	Gastrointestinal motility and defaecation conditions	Gastrointestinal disorders
AE	Y	05	Hypophagia	13	Other disorders	N	Reduced intake	N	Oral intake reduced	10063743	Appetite disorders	Appetite and general nutritional disorders	Metabolism and nutrition disorders
AE	Y	14	Hypophagia	13	Other disorders	N	Reduced intake	N	Oral intake reduced	10063743	Appetite disorders	Appetite and general nutritional disorders	Metabolism and nutrition disorders
AE	Y	01	Irritability	13	Other disorders	N	Irritable/unsettled	N	Irritable	10022998	General signs and symptoms NEC	General system disorders NEC	General disorders and administration site conditions
AE	Y	02	Irritability	13	Other disorders	N	Irritable/unsettled	N	Irritable	10022998	General signs and symptoms NEC	General system disorders NEC	General disorders and administration site conditions
AE	Y	07	Irritability	13	Other disorders	N	Irritable/unsettled	N	Irritable	10022998	General signs and symptoms NEC	General system disorders NEC	General disorders and administration site conditions
AE	Y	10	Irritability	13	Other disorders	N	Irritable/unsettled	N	Irritable	10022998	General signs and symptoms NEC	General system disorders NEC	General disorders and administration site conditions
AE	Y	12	Irritability	13	Other disorders	N	Irritable/unsettled	N	Irritable	10022998	General signs and symptoms NEC	General system disorders NEC	General disorders and administration site conditions
AE	Y	16	Irritability	13	Other disorders	N	Irritable/unsettled	N	Irritable	10022998	General signs and symptoms NEC	General system disorders NEC	General disorders and administration site conditions
AE	Y	18	Irritability	13	Other disorders	N	Irritable/unsettled	N	Irritable	10022998	General signs and symptoms NEC	General system disorders NEC	General disorders and administration site conditions
AE	Y	20	Upper respiratory tract infection	1	Respiratory system disorders	N	upper respiratory tract infection	N	Upper respiratory tract infection	10046306	Upper respiratory tract infections	Infections - pathogen unspecified	Infections and infestations
AE	Y	04	Dermatitis	3	Skin disorders	Y	dermatitis	N	Dermatitis NOS	10012431	Dermatitis and eczema	Epidermal and dermal conditions	Skin and subcutaneous tissue disorders
AE	Y	13	Upper respiratory tract infection	1	Respiratory system disorders	Y	upper respiratory tract infection	N	Upper respiratory tract infection	10046306	Upper respiratory tract infections	Infections - pathogen unspecified	Infections and infestations
AE	Y	07	Diarrhoea	2	Gastrointestinal disorders	N	Loose stool (< 3 in a 24 hour period)	N	Loose stools	10012735	Diarrhoea (excl infective)	Gastrointestinal motility and defaecation conditions	Gastrointestinal disorders
AE	Y	10	Diarrhoea	2	Gastrointestinal disorders	N	Loose stool (< 3 in a 24 hour period)	N	Loose stools	10012735	Diarrhoea (excl infective)	Gastrointestinal motility and defaecation conditions	Gastrointestinal disorders
AE	Y	13	Diarrhoea	2	Gastrointestinal disorders	N	Loose stool (< 3 in a 24 hour period)	N	Loose stools	10012735	Diarrhoea (excl infective)	Gastrointestinal motility and defaecation conditions	Gastrointestinal disorders
AE	Y	14	Diarrhoea	2	Gastrointestinal disorders	N	diarrhea without dehydration	N	Diarrhea NOS	10012735	Diarrhoea (excl infective)	Gastrointestinal motility and defaecation conditions	Gastrointestinal disorders
AE	Y	17	Diarrhoea	2	Gastrointestinal disorders	N	diarrhea with some dehydration	N	Diarrhea NOS	10012735	Diarrhoea (excl infective)	Gastrointestinal motility and defaecation conditions	Gastrointestinal disorders
AE	Y	18	Diarrhoea	2	Gastrointestinal disorders	N	acute watery diarrhea with some dehydration	Y	Watery diarrhea	10012735	Diarrhoea (excl infective)	Gastrointestinal motility and defaecation conditions	Gastrointestinal disorders
AE	Y	02	Hypophagia	13	Other disorders	N	Reduced intake	N	Oral intake reduced	10063743	Appetite disorders	Appetite and general nutritional disorders	Metabolism and nutrition disorders
AE	Y	11	Hypophagia	13	Other disorders	N	Reduced intake	N	Oral intake reduced	10063743	Appetite disorders	Appetite and general nutritional disorders	Metabolism and nutrition disorders
AE	Y	01	Irritability	13	Other disorders	N	Irritable/unsettled	N	Irritable	10022998	General signs and symptoms NEC	General system disorders NEC	General disorders and administration site conditions
AE	Y	03	Irritability	13	Other disorders	N	Irritable/unsettled	N	Irritable	10022998	General signs and symptoms NEC	General system disorders NEC	General disorders and administration site conditions
AE	Y	04	Irritability	13	Other disorders	N	Irritable/unsettled	N	Irritable	10022998	General signs and symptoms NEC	General system disorders NEC	General disorders and administration site conditions
AE	Y	05	Irritability	13	Other disorders	N	Irritable/unsettled	N	Irritable	10022998	General signs and symptoms NEC	General system disorders NEC	General disorders and administration site conditions
AE	Y	06	Irritability	13	Other disorders	N	Irritable/unsettled	N	Irritable	10022998	General signs and symptoms NEC	General system disorders NEC	General disorders and administration site conditions
AE	Y	12	Irritability	13	Other disorders	N	Irritable/unsettled	N	Irritable	10022998	General signs and symptoms NEC	General system disorders NEC	General disorders and administration site conditions
AE	Y	08	Upper respiratory tract infection	1	Respiratory system disorders	N	upper respiratory tract infection	N	Upper respiratory tract infection	10046306	Upper respiratory tract infections	Infections - pathogen unspecified	Infections and infestations
AE	Y	09	Upper respiratory tract infection	1	Respiratory system disorders	N	upper respiratory tract infection	N	Upper respiratory tract infection	10046306	Upper respiratory tract infections	Infections - pathogen unspecified	Infections and infestations
AE	Y	15	Upper respiratory tract infection	1	Respiratory system disorders	N	upper respiratory tract infection	N	Upper respiratory tract infection	10046306	Upper respiratory tract infections	Infections - pathogen unspecified	Infections and infestations
AE	Y	16	Upper respiratory tract infection	1	Respiratory system disorders	N	upper respiratory tract infection	N	Upper respiratory tract infection	10046306	Upper respiratory tract infections	Infections - pathogen unspecified	Infections and infestations
AE	Y	19	Upper respiratory tract infection	1	Respiratory system disorders	N	upper respiratory tract infection	N	Upper respiratory tract infection	10046306	Upper respiratory tract infections	Infections - pathogen unspecified	Infections and infestations
AE	Y	02	Irritability	13	Other disorders	N	Irritable/unsettled	N	Irritable	10022998	General signs and symptoms NEC	General system disorders NEC	General disorders and administration site conditions
AE	Y	03	Vomiting	2	Gastrointestinal disorders	N	Vomiting	N	Vomiting	10047700	Nausea and vomiting symptoms	Gastrointestinal signs and symptoms	Gastrointestinal disorders
AE	Y	04	Vomiting	2	Gastrointestinal disorders	N	Vomiting	N	Vomiting	10047700	Nausea and vomiting symptoms	Gastrointestinal signs and symptoms	Gastrointestinal disorders
AE	Y	01	Umbilical granuloma	13	Other disorders	Y	granuloma umbilical	N	Umbilical granuloma	10067731	Umbilical cord complications	Neonatal and perinatal conditions	Pregnancy, puerperium and perinatal conditions
AE	Y	05	Decreased activity	13	Other disorders	N	Reduced activity	N	Decreased activity	10011953	Asthenic conditions	General system disorders NEC	General disorders and administration site conditions
AE	Y	03	Diarrhoea	2	Gastrointestinal disorders	N	Diarrhea (>= 3 loose stools in a 24 hour period)	N	Diarrhea NOS	10012735	Diarrhoea (excl infective)	Gastrointestinal motility and defaecation conditions	Gastrointestinal disorders
AE	Y	07	Diarrhoea	2	Gastrointestinal disorders	N	diarrhea without dehydration	N	Diarrhea NOS	10012735	Diarrhoea (excl infective)	Gastrointestinal motility and defaecation conditions	Gastrointestinal disorders
AE	Y	10	Diarrhoea	2	Gastrointestinal disorders	N	acute diarrhea with no dehydration	N	Acute diarrhea	10012735	Diarrhoea (excl infective)	Gastrointestinal motility and defaecation conditions	Gastrointestinal disorders
AE	Y	11	Diarrhoea	2	Gastrointestinal disorders	N	diarrhea without dehydration	N	Diarrhea NOS	10012735	Diarrhoea (excl infective)	Gastrointestinal motility and defaecation conditions	Gastrointestinal disorders
AE	Y	06	Irritability	13	Other disorders	N	Irritable/unsettled	N	Irritable	10022998	General signs and symptoms NEC	General system disorders NEC	General disorders and administration site conditions
AE	Y	08	Irritability	13	Other disorders	N	Irritable/unsettled	N	Irritable	10022998	General signs and symptoms NEC	General system disorders NEC	General disorders and administration site conditions
AE	Y	02	Miliaria	3	Skin disorders	N	miliaria	N	Miliaria	10027627	Apocrine and eccrine gland disorders	Skin appendage conditions	Skin and subcutaneous tissue disorders
AE	Y	04	Pyrexia	10	Unspecified pyrexia	N	Fever	N	Fever	10037660	Febrile disorders	Body temperature conditions	General disorders and administration site conditions
AE	Y	09	Respiratory tract infection	1	Respiratory system disorders	N	acute respiratory tract infection	Y	Acute respiratory tract infection	10062352	Infections NEC	Infections - pathogen unspecified	Infections and infestations
AE	Y	01	Upper respiratory tract infection	1	Respiratory system disorders	N	upper respiratory tract infection	N	Upper respiratory tract infection	10046306	Upper respiratory tract infections	Infections - pathogen unspecified	Infections and infestations
AE	Y	03	Constipation	2	Gastrointestinal disorders	N	constipation	N	Constipation	10010774	Gastrointestinal atonic and hypomotility disorders NEC	Gastrointestinal motility and defaecation conditions	Gastrointestinal disorders
AE	Y	08	Convulsion neonatal	7	Central-peripheral nervous system disorders	N	neonatal seizure	N	Neonatal seizures	10010911	Seizures and seizure disorders NEC	Seizures (incl subtypes)	Nervous system disorders
AE	Y	07	Diarrhoea	2	Gastrointestinal disorders	N	acute diarrhea without dehydration	N	Acute diarrhea	10012735	Diarrhoea (excl infective)	Gastrointestinal motility and defaecation conditions	Gastrointestinal disorders
AE	Y	09	Jaundice	13	Other disorders	N	neonatal jaundice	N	Jaundice	10023126	Cholestasis and jaundice	Hepatic and hepatobiliary disorders	Hepatobiliary disorders
AE	Y	04	Upper respiratory tract infection	1	Respiratory system disorders	N	upper respiratory tract infection	N	Upper respiratory tract infection	10046306	Upper respiratory tract infections	Infections - pathogen unspecified	Infections and infestations
AE	Y	02	Vomiting	2	Gastrointestinal disorders	N	Vomiting	N	Vomiting	10047700	Nausea and vomiting symptoms	Gastrointestinal signs and symptoms	Gastrointestinal disorders
AE	Y	05	Dermatitis diaper	3	Skin disorders	Y	diaper rash	N	Diaper rash	10012444	Dermatitis and eczema	Epidermal and dermal conditions	Skin and subcutaneous tissue disorders
AE	Y	01	Sepsis neonatal	12	Other infections disease	Y	bacterial sepsis of newborn	Y	Sepsis neonatal	10040049	Sepsis, bacteraemia, viraemia and fungaemia NEC	Infections - pathogen unspecified	Infections and infestations
AE	Y	04	Irritability	13	Other disorders	N	Irritable/unsettled	N	Irritable	10022998	General signs and symptoms NEC	General system disorders NEC	General disorders and administration site conditions
AE	Y	01	Pyrexia	10	Unspecified pyrexia	N	Fever	N	Fever	10037660	Febrile disorders	Body temperature conditions	General disorders and administration site conditions
AE	Y	03	Pyrexia	10	Unspecified pyrexia	N	Fever	N	Fever	10037660	Febrile disorders	Body temperature conditions	General disorders and administration site conditions
AE	Y	05	Upper respiratory tract infection	1	Respiratory system disorders	N	upper respiratory tract infection	N	Upper respiratory tract infection	10046306	Upper respiratory tract infections	Infections - pathogen unspecified	Infections and infestations
AE	Y	02	Urinary tract infection	6	Genitourinary system disorders	Y	urinary tract infection	Y	Urinary tract infection NOS	10046571	Urinary tract infections	Infections - pathogen unspecified	Infections and infestations
AE	Y	04	Constipation	2	Gastrointestinal disorders	N	constipation	N	Constipation	10010774	Gastrointestinal atonic and hypomotility disorders NEC	Gastrointestinal motility and defaecation conditions	Gastrointestinal disorders
AE	Y	05	Constipation	2	Gastrointestinal disorders	N	constipation	N	Constipation	10010774	Gastrointestinal atonic and hypomotility disorders NEC	Gastrointestinal motility and defaecation conditions	Gastrointestinal disorders
AE	Y	09	Constipation	2	Gastrointestinal disorders	N	constipation	N	Constipation	10010774	Gastrointestinal atonic and hypomotility disorders NEC	Gastrointestinal motility and defaecation conditions	Gastrointestinal disorders
AE	Y	11	Constipation	2	Gastrointestinal disorders	N	constipation	N	Constipation	10010774	Gastrointestinal atonic and hypomotility disorders NEC	Gastrointestinal motility and defaecation conditions	Gastrointestinal disorders
AE	Y	16	Constipation	2	Gastrointestinal disorders	N	constipation	N	Constipation	10010774	Gastrointestinal atonic and hypomotility disorders NEC	Gastrointestinal motility and defaecation conditions	Gastrointestinal disorders
AE	Y	02	Decreased activity	13	Other disorders	N	Reduced activity	N	Decreased activity	10011953	Asthenic conditions	General system disorders NEC	General disorders and administration site conditions
AE	Y	08	Diarrhoea	2	Gastrointestinal disorders	N	Diarrhea (>= 3 loose stools in a 24 hour period)	N	Diarrhea NOS	10012735	Diarrhoea (excl infective)	Gastrointestinal motility and defaecation conditions	Gastrointestinal disorders
AE	Y	10	Diarrhoea	2	Gastrointestinal disorders	N	Diarrhea (>= 3 loose stools in a 24 hour period)	N	Diarrhea NOS	10012735	Diarrhoea (excl infective)	Gastrointestinal motility and defaecation conditions	Gastrointestinal disorders
AE	Y	14	Diarrhoea	2	Gastrointestinal disorders	N	Loose stool (< 3 in a 24 hour period)	N	Loose stools	10012735	Diarrhoea (excl infective)	Gastrointestinal motility and defaecation conditions	Gastrointestinal disorders
AE	Y	17	Diarrhoea	2	Gastrointestinal disorders	N	Diarrhea (>= 3 loose stools in a 24 hour period)	N	Diarrhea NOS	10012735	Diarrhoea (excl infective)	Gastrointestinal motility and defaecation conditions	Gastrointestinal disorders
AE	Y	21	Diarrhoea	2	Gastrointestinal disorders	N	diarrhea with no dehydration	N	Diarrhea NOS	10012735	Diarrhoea (excl infective)	Gastrointestinal motility and defaecation conditions	Gastrointestinal disorders
AE	Y	22	Diarrhoea	2	Gastrointestinal disorders	N	acute diarrhea with no dehydration	N	Acute diarrhea	10012735	Diarrhoea (excl infective)	Gastrointestinal motility and defaecation conditions	Gastrointestinal disorders
AE	Y	01	Hypophagia	13	Other disorders	N	Reduced intake	N	Oral intake reduced	10063743	Appetite disorders	Appetite and general nutritional disorders	Metabolism and nutrition disorders
AE	Y	06	Irritability	13	Other disorders	N	Irritable/unsettled	N	Irritable	10022998	General signs and symptoms NEC	General system disorders NEC	General disorders and administration site conditions
AE	Y	13	Irritability	13	Other disorders	N	Irritable/unsettled	N	Irritable	10022998	General signs and symptoms NEC	General system disorders NEC	General disorders and administration site conditions
AE	Y	20	Irritability	13	Other disorders	N	Irritable/unsettled	N	Irritable	10022998	General signs and symptoms NEC	General system disorders NEC	General disorders and administration site conditions
AE	Y	07	Pyrexia	10	Unspecified pyrexia	N	Fever	N	Fever	10037660	Febrile disorders	Body temperature conditions	General disorders and administration site conditions
AE	Y	18	Pyrexia	10	Unspecified pyrexia	N	Fever	N	Fever	10037660	Febrile disorders	Body temperature conditions	General disorders and administration site conditions
AE	Y	03	Vomiting	2	Gastrointestinal disorders	N	Vomiting	N	Vomiting	10047700	Nausea and vomiting symptoms	Gastrointestinal signs and symptoms	Gastrointestinal disorders
AE	Y	12	Vomiting	2	Gastrointestinal disorders	N	Vomiting	N	Vomiting	10047700	Nausea and vomiting symptoms	Gastrointestinal signs and symptoms	Gastrointestinal disorders
AE	Y	15	Vomiting	2	Gastrointestinal disorders	N	Vomiting	N	Vomiting	10047700	Nausea and vomiting symptoms	Gastrointestinal signs and symptoms	Gastrointestinal disorders
AE	Y	19	Vomiting	2	Gastrointestinal disorders	N	Vomiting	N	Vomiting	10047700	Nausea and vomiting symptoms	Gastrointestinal signs and symptoms	Gastrointestinal disorders
AE	Y	04	Constipation	2	Gastrointestinal disorders	N	constipation	N	Constipation	10010774	Gastrointestinal atonic and hypomotility disorders NEC	Gastrointestinal motility and defaecation conditions	Gastrointestinal disorders
AE	Y	05	Constipation	2	Gastrointestinal disorders	N	constipation	N	Constipation	10010774	Gastrointestinal atonic and hypomotility disorders NEC	Gastrointestinal motility and defaecation conditions	Gastrointestinal disorders
AE	Y	01	Diarrhoea	2	Gastrointestinal disorders	N	Loose stool (< 3 in a 24 hour period)	N	Loose stools	10012735	Diarrhoea (excl infective)	Gastrointestinal motility and defaecation conditions	Gastrointestinal disorders
AE	Y	02	Diarrhoea	2	Gastrointestinal disorders	N	Loose stool (< 3 in a 24 hour period)	N	Loose stools	10012735	Diarrhoea (excl infective)	Gastrointestinal motility and defaecation conditions	Gastrointestinal disorders
AE	Y	07	Diarrhoea	2	Gastrointestinal disorders	N	diarrhea without dehydration	N	Diarrhea NOS	10012735	Diarrhoea (excl infective)	Gastrointestinal motility and defaecation conditions	Gastrointestinal disorders
AE	Y	03	Irritability	13	Other disorders	N	Irritable/unsettled	N	Irritable	10022998	General signs and symptoms NEC	General system disorders NEC	General disorders and administration site conditions
AE	Y	06	Upper respiratory tract infection	1	Respiratory system disorders	N	upper respiratory tract infection	N	Upper respiratory tract infection	10046306	Upper respiratory tract infections	Infections - pathogen unspecified	Infections and infestations
AE	Y	13	Bronchitis	1	Respiratory system disorders	N	bronchitis	N	Bronchitis NOS	10006451	Lower respiratory tract and lung infections	Infections - pathogen unspecified	Infections and infestations
AE	Y	05	Conjunctivitis	4	Ocular disorders	N	conjunctivitis	N	Conjunctivitis NOS	10010741	Conjunctival infections, irritations and inflammations	Ocular infections, irritations and inflammations	Eye disorders
AE	Y	11	Dermatitis contact	3	Skin disorders	N	irritant contact dermatitis	N	Dermatitis irritant contact	10012442	Dermatitis and eczema	Epidermal and dermal conditions	Skin and subcutaneous tissue disorders
AE	Y	06	Dermatitis	3	Skin disorders	N	dermatitis	N	Dermatitis NOS	10012431	Dermatitis and eczema	Epidermal and dermal conditions	Skin and subcutaneous tissue disorders
AE	Y	15	Diarrhoea	2	Gastrointestinal disorders	N	diarrhea without dehydration	N	Diarrhea NOS	10012735	Diarrhoea (excl infective)	Gastrointestinal motility and defaecation conditions	Gastrointestinal disorders
AE	Y	01	Hypophagia	13	Other disorders	N	Reduced intake	N	Oral intake reduced	10063743	Appetite disorders	Appetite and general nutritional disorders	Metabolism and nutrition disorders
AE	Y	02	Irritability	13	Other disorders	N	Irritable/unsettled	N	Irritable	10022998	General signs and symptoms NEC	General system disorders NEC	General disorders and administration site conditions
AE	Y	08	Irritability	13	Other disorders	N	Irritable/unsettled	N	Irritable	10022998	General signs and symptoms NEC	General system disorders NEC	General disorders and administration site conditions
AE	Y	04	Pyrexia	10	Unspecified pyrexia	N	Fever	N	Fever	10037660	Febrile disorders	Body temperature conditions	General disorders and administration site conditions
AE	Y	03	Stomatitis	2	Gastrointestinal disorders	N	stomatitis	N	Stomatitis	10042128	Stomatitis and ulceration	Oral soft tissue conditions	Gastrointestinal disorders
AE	Y	07	Upper respiratory tract infection	1	Respiratory system disorders	N	UPPER RESPIRATORY TRACT INFECTION	N	Upper respiratory tract infection	10046306	Upper respiratory tract infections	Infections - pathogen unspecified	Infections and infestations
AE	Y	09	Upper respiratory tract infection	1	Respiratory system disorders	N	upper respiratory tract infection	N	Upper respiratory tract infection	10046306	Upper respiratory tract infections	Infections - pathogen unspecified	Infections and infestations
AE	Y	12	Upper respiratory tract infection	1	Respiratory system disorders	N	upper respiratory tract infection	N	Upper respiratory tract infection	10046306	Upper respiratory tract infections	Infections - pathogen unspecified	Infections and infestations
AE	Y	14	Dermatitis	3	Skin disorders	Y	dermatitis	N	Dermatitis NOS	10012431	Dermatitis and eczema	Epidermal and dermal conditions	Skin and subcutaneous tissue disorders
AE	Y	10	Diarrhoea	2	Gastrointestinal disorders	Y	persistent diarrhea without dehydration	N	Diarrhoea	10012735	Diarrhoea (excl infective)	Gastrointestinal motility and defaecation conditions	Gastrointestinal disorders
AE	Y	13	Conjunctivitis	4	Ocular disorders	N	conjunctivitis	N	Conjunctivitis NOS	10010741	Conjunctival infections, irritations and inflammations	Ocular infections, irritations and inflammations	Eye disorders
AE	Y	02	Diarrhoea	2	Gastrointestinal disorders	N	Diarrhea (>= 3 loose stools in a 24 hour period)	N	Diarrhea NOS	10012735	Diarrhoea (excl infective)	Gastrointestinal motility and defaecation conditions	Gastrointestinal disorders
AE	Y	03	Diarrhoea	2	Gastrointestinal disorders	N	Diarrhea (>= 3 loose stools in a 24 hour period)	N	Diarrhea NOS	10012735	Diarrhoea (excl infective)	Gastrointestinal motility and defaecation conditions	Gastrointestinal disorders
AE	Y	05	Diarrhoea	2	Gastrointestinal disorders	N	Diarrhea (>= 3 loose stools in a 24 hour period)	N	Diarrhea NOS	10012735	Diarrhoea (excl infective)	Gastrointestinal motility and defaecation conditions	Gastrointestinal disorders
AE	Y	08	Diarrhoea	2	Gastrointestinal disorders	N	Diarrhea (>= 3 loose stools in a 24 hour period)	N	Diarrhea NOS	10012735	Diarrhoea (excl infective)	Gastrointestinal motility and defaecation conditions	Gastrointestinal disorders
AE	Y	11	Diarrhoea	2	Gastrointestinal disorders	N	Diarrhea (>= 3 loose stools in a 24 hour period)	N	Diarrhea NOS	10012735	Diarrhoea (excl infective)	Gastrointestinal motility and defaecation conditions	Gastrointestinal disorders
AE	Y	12	Irritability	13	Other disorders	N	Irritable/unsettled	N	Irritable	10022998	General signs and symptoms NEC	General system disorders NEC	General disorders and administration site conditions
AE	Y	01	Pyrexia	10	Unspecified pyrexia	N	Fever	N	Fever	10037660	Febrile disorders	Body temperature conditions	General disorders and administration site conditions
AE	Y	06	Pyrexia	10	Unspecified pyrexia	N	Fever	N	Fever	10037660	Febrile disorders	Body temperature conditions	General disorders and administration site conditions
AE	Y	09	Pyrexia	10	Unspecified pyrexia	N	Fever	N	Fever	10037660	Febrile disorders	Body temperature conditions	General disorders and administration site conditions
AE	Y	04	Upper respiratory tract infection	1	Respiratory system disorders	N	upper respiratory tract infection	N	Upper respiratory tract infection	10046306	Upper respiratory tract infections	Infections - pathogen unspecified	Infections and infestations
AE	Y	10	Upper respiratory tract infection	1	Respiratory system disorders	N	upper respiratory tract infection	N	Upper respiratory tract infection	10046306	Upper respiratory tract infections	Infections - pathogen unspecified	Infections and infestations
AE	Y	07	Upper respiratory tract infection	1	Respiratory system disorders	Y	upper respiratory tract infection	Y	Upper respiratory tract infection	10046306	Upper respiratory tract infections	Infections - pathogen unspecified	Infections and infestations
AE	Y	03	Bronchitis	1	Respiratory system disorders	Y	bronchitis	N	Bronchitis NOS	10006451	Lower respiratory tract and lung infections	Infections - pathogen unspecified	Infections and infestations
AE	Y	07	Decreased activity	13	Other disorders	N	Reduced activity	N	Decreased activity	10011953	Asthenic conditions	General system disorders NEC	General disorders and administration site conditions
AE	Y	04	Diarrhoea	2	Gastrointestinal disorders	N	Diarrhea (>= 3 loose stools in a 24 hour period)	N	Diarrhea NOS	10012735	Diarrhoea (excl infective)	Gastrointestinal motility and defaecation conditions	Gastrointestinal disorders
AE	Y	08	Hypophagia	13	Other disorders	N	Reduced intake	N	Oral intake reduced	10063743	Appetite disorders	Appetite and general nutritional disorders	Metabolism and nutrition disorders
AE	Y	01	Irritability	13	Other disorders	N	Irritable/unsettled	N	Irritable	10022998	General signs and symptoms NEC	General system disorders NEC	General disorders and administration site conditions
AE	Y	09	Irritability	13	Other disorders	N	Irritable/unsettled	N	Irritable	10022998	General signs and symptoms NEC	General system disorders NEC	General disorders and administration site conditions
AE	Y	10	Irritability	13	Other disorders	N	Irritable/unsettled	N	Irritable	10022998	General signs and symptoms NEC	General system disorders NEC	General disorders and administration site conditions
AE	Y	15	Irritability	13	Other disorders	N	Irritable/unsettled	N	Irritable	10022998	General signs and symptoms NEC	General system disorders NEC	General disorders and administration site conditions
AE	Y	05	Omphalitis	12	Other infections disease	N	omphalitis	N	Omphalitis	10030306	Infections NEC	Infections - pathogen unspecified	Infections and infestations
AE	Y	06	Pyrexia	10	Unspecified pyrexia	N	Fever	N	Fever	10037660	Febrile disorders	Body temperature conditions	General disorders and administration site conditions
AE	Y	14	Stomatitis	2	Gastrointestinal disorders	N	stomatitis	N	Stomatitis	10042128	Stomatitis and ulceration	Oral soft tissue conditions	Gastrointestinal disorders
AE	Y	02	Upper respiratory tract infection	1	Respiratory system disorders	N	upper respiratory tract infection	N	Upper respiratory tract infection	10046306	Upper respiratory tract infections	Infections - pathogen unspecified	Infections and infestations
AE	Y	11	Upper respiratory tract infection	1	Respiratory system disorders	N	upper respiratory tract infection	N	Upper respiratory tract infection	10046306	Upper respiratory tract infections	Infections - pathogen unspecified	Infections and infestations
AE	Y	16	Upper respiratory tract infection	1	Respiratory system disorders	N	upper respiratory tract infection	N	Upper respiratory tract infection	10046306	Upper respiratory tract infections	Infections - pathogen unspecified	Infections and infestations
AE	Y	13	Miliaria	3	Skin disorders	Y	miliaria pustula type	N	Miliaria pustulosa	10027627	Apocrine and eccrine gland disorders	Skin appendage conditions	Skin and subcutaneous tissue disorders
AE	Y	02	Decreased activity	13	Other disorders	N	Reduced activity	N	Decreased activity	10011953	Asthenic conditions	General system disorders NEC	General disorders and administration site conditions
AE	Y	05	Decreased activity	13	Other disorders	N	Reduced activity	N	Decreased activity	10011953	Asthenic conditions	General system disorders NEC	General disorders and administration site conditions
AE	Y	09	Decreased activity	13	Other disorders	N	Reduced activity	N	Decreased activity	10011953	Asthenic conditions	General system disorders NEC	General disorders and administration site conditions
AE	Y	01	Dermatitis	3	Skin disorders	N	dermatitis	N	Dermatitis NOS	10012431	Dermatitis and eczema	Epidermal and dermal conditions	Skin and subcutaneous tissue disorders
AE	Y	03	Irritability	13	Other disorders	N	Irritable/unsettled	N	Irritable	10022998	General signs and symptoms NEC	General system disorders NEC	General disorders and administration site conditions
AE	Y	06	Irritability	13	Other disorders	N	Irritable/unsettled	N	Irritable	10022998	General signs and symptoms NEC	General system disorders NEC	General disorders and administration site conditions
AE	Y	10	Irritability	13	Other disorders	N	Irritable/unsettled	N	Irritable	10022998	General signs and symptoms NEC	General system disorders NEC	General disorders and administration site conditions
AE	Y	07	Pyrexia	10	Unspecified pyrexia	N	Fever	N	Fever	10037660	Febrile disorders	Body temperature conditions	General disorders and administration site conditions
AE	Y	11	Pyrexia	10	Unspecified pyrexia	N	Fever	N	Fever	10037660	Febrile disorders	Body temperature conditions	General disorders and administration site conditions
AE	Y	08	Upper respiratory tract infection	1	Respiratory system disorders	N	upper respiratory tract infection	N	Upper respiratory tract infection	10046306	Upper respiratory tract infections	Infections - pathogen unspecified	Infections and infestations
AE	Y	04	Vomiting	2	Gastrointestinal disorders	N	Vomiting	N	Vomiting	10047700	Nausea and vomiting symptoms	Gastrointestinal signs and symptoms	Gastrointestinal disorders
AE	Y	02	Diarrhoea	2	Gastrointestinal disorders	N	Loose stool (< 3 in a 24 hour period)	N	Loose stools	10012735	Diarrhoea (excl infective)	Gastrointestinal motility and defaecation conditions	Gastrointestinal disorders
AE	Y	03	Irritability	13	Other disorders	N	Irritable/unsettled	N	Irritable	10022998	General signs and symptoms NEC	General system disorders NEC	General disorders and administration site conditions
AE	Y	01	Jaundice	13	Other disorders	N	neonatal jaundice	N	Jaundice	10023126	Cholestasis and jaundice	Hepatic and hepatobiliary disorders	Hepatobiliary disorders
AE	Y	04	Upper respiratory tract infection	1	Respiratory system disorders	N	upper respiratory tract infection	N	Upper respiratory tract infection	10046306	Upper respiratory tract infections	Infections - pathogen unspecified	Infections and infestations
AE	Y	06	Upper respiratory tract infection	1	Respiratory system disorders	Y	upper respiratory tract infection	N	Upper respiratory tract infection	10046306	Upper respiratory tract infections	Infections - pathogen unspecified	Infections and infestations
AE	Y	03	Irritability	13	Other disorders	N	Irritable/unsettled	N	Irritable	10022998	General signs and symptoms NEC	General system disorders NEC	General disorders and administration site conditions
AE	Y	04	Irritability	13	Other disorders	N	Irritable/unsettled	N	Irritable	10022998	General signs and symptoms NEC	General system disorders NEC	General disorders and administration site conditions
AE	Y	05	Irritability	13	Other disorders	N	Irritable/unsettled	N	Irritable	10022998	General signs and symptoms NEC	General system disorders NEC	General disorders and administration site conditions
AE	Y	02	Pyrexia	10	Unspecified pyrexia	N	Fever	N	Fever	10037660	Febrile disorders	Body temperature conditions	General disorders and administration site conditions
AE	Y	01	Skin irritation	3	Skin disorders	Y	skin irritation	N	Skin irritation	10040880	Dermatitis and eczema	Epidermal and dermal conditions	Skin and subcutaneous tissue disorders
AE	Y	04	Diarrhoea	2	Gastrointestinal disorders	N	Loose stool (< 3 in a 24 hour period)	N	Loose stools	10012735	Diarrhoea (excl infective)	Gastrointestinal motility and defaecation conditions	Gastrointestinal disorders
AE	Y	08	Diarrhoea	2	Gastrointestinal disorders	N	Diarrhea (>= 3 loose stools in a 24 hour period)	N	Diarrhea NOS	10012735	Diarrhoea (excl infective)	Gastrointestinal motility and defaecation conditions	Gastrointestinal disorders
AE	Y	02	Irritability	13	Other disorders	N	Irritable/unsettled	N	Irritable	10022998	General signs and symptoms NEC	General system disorders NEC	General disorders and administration site conditions
AE	Y	03	Neck mass	13	Other disorders	N	lump in the left neck	N	Neck mass	10049146	Soft tissue disorders NEC	Musculoskeletal and connective tissue disorders NEC	Musculoskeletal and connective tissue disorders
AE	Y	05	Pyrexia	10	Unspecified pyrexia	N	Fever	N	Fever	10037660	Febrile disorders	Body temperature conditions	General disorders and administration site conditions
AE	Y	07	Pyrexia	10	Unspecified pyrexia	N	Fever	N	Fever	10037660	Febrile disorders	Body temperature conditions	General disorders and administration site conditions
AE	Y	01	Malnutrition	9	Metabolism and nutrition disorders	Y	undernutrition	Y	Malnutrition NOS	10061273	General nutritional disorders NEC	Appetite and general nutritional disorders	Metabolism and nutrition disorders
AE	Y	06	Nasopharyngitis	1	Respiratory system disorders	Y	common cold	N	Common cold	10028810	Upper respiratory tract infections	Infections - pathogen unspecified	Infections and infestations
AE	Y	02	Cough	1	Respiratory system disorders	N	cough	N	Cough	10011224	Coughing and associated symptoms	Respiratory disorders NEC	Respiratory, thoracic and mediastinal disorders
AE	Y	05	Decreased activity	13	Other disorders	N	Reduced activity	N	Decreased activity	10011953	Asthenic conditions	General system disorders NEC	General disorders and administration site conditions
AE	Y	03	Irritability	13	Other disorders	N	Irritable/unsettled	N	Irritable	10022998	General signs and symptoms NEC	General system disorders NEC	General disorders and administration site conditions
AE	Y	04	Irritability	13	Other disorders	N	Irritable/unsettled	N	Irritable	10022998	General signs and symptoms NEC	General system disorders NEC	General disorders and administration site conditions
AE	Y	06	Pyrexia	10	Unspecified pyrexia	N	Fever	N	Fever	10037660	Febrile disorders	Body temperature conditions	General disorders and administration site conditions
AE	Y	01	Rash	3	Skin disorders	N	spots on the skin	N	Skin rash	10037844	Rashes, eruptions and exanthems NEC	Epidermal and dermal conditions	Skin and subcutaneous tissue disorders
AE	Y	07	Nasopharyngitis	1	Respiratory system disorders	Y	common cold	N	Common cold	10028810	Upper respiratory tract infections	Infections - pathogen unspecified	Infections and infestations
AE	Y	02	Constipation	2	Gastrointestinal disorders	N	constipation	N	Constipation	10010774	Gastrointestinal atonic and hypomotility disorders NEC	Gastrointestinal motility and defaecation conditions	Gastrointestinal disorders
AE	Y	05	Diarrhoea	2	Gastrointestinal disorders	N	diarrhea without dehydration	N	Diarrhea NOS	10012735	Diarrhoea (excl infective)	Gastrointestinal motility and defaecation conditions	Gastrointestinal disorders
AE	Y	06	Diarrhoea	2	Gastrointestinal disorders	N	diarrhea without dehydration	N	Diarrhea NOS	10012735	Diarrhoea (excl infective)	Gastrointestinal motility and defaecation conditions	Gastrointestinal disorders
AE	Y	07	Diarrhoea	2	Gastrointestinal disorders	N	diarrhea without dehydration	N	Diarrhea NOS	10012735	Diarrhoea (excl infective)	Gastrointestinal motility and defaecation conditions	Gastrointestinal disorders
AE	Y	08	Diarrhoea	2	Gastrointestinal disorders	N	diarrhea without dehydration	N	Diarrhea NOS	10012735	Diarrhoea (excl infective)	Gastrointestinal motility and defaecation conditions	Gastrointestinal disorders
AE	Y	04	Nasopharyngitis	1	Respiratory system disorders	N	common cold	N	Common cold	10028810	Upper respiratory tract infections	Infections - pathogen unspecified	Infections and infestations
AE	Y	10	Nasopharyngitis	1	Respiratory system disorders	N	nasopharingitis	N	Nasopharyngitis	10028810	Upper respiratory tract infections	Infections - pathogen unspecified	Infections and infestations
AE	Y	03	Pyrexia	10	Unspecified pyrexia	N	fever day 1 observation	N	Fever	10037660	Febrile disorders	Body temperature conditions	General disorders and administration site conditions
AE	Y	09	Diarrhoea	2	Gastrointestinal disorders	Y	diarrhea without dehydration	N	Diarrhea NOS	10012735	Diarrhoea (excl infective)	Gastrointestinal motility and defaecation conditions	Gastrointestinal disorders
AE	Y	02	Bronchitis	1	Respiratory system disorders	N	bronchitis	N	Bronchitis NOS	10006451	Lower respiratory tract and lung infections	Infections - pathogen unspecified	Infections and infestations
AE	Y	01	Dermatitis diaper	3	Skin disorders	N	diaper rash	N	Diaper rash	10012444	Dermatitis and eczema	Epidermal and dermal conditions	Skin and subcutaneous tissue disorders
AE	Y	03	Nasopharyngitis	1	Respiratory system disorders	N	common cold	N	Common cold	10028810	Upper respiratory tract infections	Infections - pathogen unspecified	Infections and infestations
AE	Y	04	Pyrexia	10	Unspecified pyrexia	N	Fever	N	Fever	10037660	Febrile disorders	Body temperature conditions	General disorders and administration site conditions
AE	Y	02	Pyrexia	10	Unspecified pyrexia	N	Fever	N	Fever	10037660	Febrile disorders	Body temperature conditions	General disorders and administration site conditions
AE	Y	01	Rash	3	Skin disorders	N	spots on the face	N	Rash on face	10037844	Rashes, eruptions and exanthems NEC	Epidermal and dermal conditions	Skin and subcutaneous tissue disorders
AE	Y	01	Cough	1	Respiratory system disorders	N	cough	N	Cough	10011224	Coughing and associated symptoms	Respiratory disorders NEC	Respiratory, thoracic and mediastinal disorders
AE	Y	03	Nasopharyngitis	1	Respiratory system disorders	N	common cold	N	Common cold	10028810	Upper respiratory tract infections	Infections - pathogen unspecified	Infections and infestations
AE	Y	02	Pyrexia	10	Unspecified pyrexia	N	Fever	N	Fever	10037660	Febrile disorders	Body temperature conditions	General disorders and administration site conditions
AE	Y	04	Rash papular	3	Skin disorders	N	red spots all over body	N	Generalised raised red spots trunk	10037876	Rashes, eruptions and exanthems NEC	Epidermal and dermal conditions	Skin and subcutaneous tissue disorders
AE	Y	05	Urticaria	3	Skin disorders	N	urticaria	N	Urticaria	10046735	Urticarias	Angioedema and urticaria	Skin and subcutaneous tissue disorders
AE	Y	01	Irritability	13	Other disorders	N	Irritable/unsettled	N	Irritable	10022998	General signs and symptoms NEC	General system disorders NEC	General disorders and administration site conditions
AE	Y	02	Miliaria	3	Skin disorders	N	prickly heat	N	Prickly heat	10027627	Apocrine and eccrine gland disorders	Skin appendage conditions	Skin and subcutaneous tissue disorders
AE	Y	05	Diarrhoea	2	Gastrointestinal disorders	N	diarrhea without dehydration	N	Diarrhea NOS	10012735	Diarrhoea (excl infective)	Gastrointestinal motility and defaecation conditions	Gastrointestinal disorders
AE	Y	02	Irritability	13	Other disorders	N	Irritable/unsettled	N	Irritable	10022998	General signs and symptoms NEC	General system disorders NEC	General disorders and administration site conditions
AE	Y	08	Irritability	13	Other disorders	N	Irritable/unsettled	N	Irritable	10022998	General signs and symptoms NEC	General system disorders NEC	General disorders and administration site conditions
AE	Y	01	Nasopharyngitis	1	Respiratory system disorders	N	common cold	N	Common cold	10028810	Upper respiratory tract infections	Infections - pathogen unspecified	Infections and infestations
AE	Y	03	Nasopharyngitis	1	Respiratory system disorders	N	common cold	N	Common cold	10028810	Upper respiratory tract infections	Infections - pathogen unspecified	Infections and infestations
AE	Y	06	Pyrexia	10	Unspecified pyrexia	N	Fever	N	Fever	10037660	Febrile disorders	Body temperature conditions	General disorders and administration site conditions
AE	Y	04	Rhinitis	1	Respiratory system disorders	N	rhinitis	N	Rhinitis NOS	10039083	Upper respiratory tract infections NEC	Respiratory tract infections	Respiratory, thoracic and mediastinal disorders
AE	Y	07	Vomiting	2	Gastrointestinal disorders	N	Vomiting	N	Vomiting	10047700	Nausea and vomiting symptoms	Gastrointestinal signs and symptoms	Gastrointestinal disorders
AE	Y	01	Conjunctivitis	4	Ocular disorders	Y	conjunctivitis	N	Conjunctivitis NOS	10010741	Conjunctival infections, irritations and inflammations	Ocular infections, irritations and inflammations	Eye disorders
AE	Y	06	Diarrhoea	2	Gastrointestinal disorders	N	diarrhea without dehydration	N	Diarrhea NOS	10012735	Diarrhoea (excl infective)	Gastrointestinal motility and defaecation conditions	Gastrointestinal disorders
AE	Y	07	Diarrhoea	2	Gastrointestinal disorders	N	diarrhea without dehydration	N	Diarrhea NOS	10012735	Diarrhoea (excl infective)	Gastrointestinal motility and defaecation conditions	Gastrointestinal disorders
AE	Y	05	Nasopharyngitis	1	Respiratory system disorders	N	common cold	N	Common cold	10028810	Upper respiratory tract infections	Infections - pathogen unspecified	Infections and infestations
AE	Y	02	Vomiting	2	Gastrointestinal disorders	N	Vomiting	N	Vomiting	10047700	Nausea and vomiting symptoms	Gastrointestinal signs and symptoms	Gastrointestinal disorders
AE	Y	03	Vomiting	2	Gastrointestinal disorders	N	Vomiting	N	Vomiting	10047700	Nausea and vomiting symptoms	Gastrointestinal signs and symptoms	Gastrointestinal disorders
AE	Y	04	Vomiting	2	Gastrointestinal disorders	N	Vomiting	N	Vomiting	10047700	Nausea and vomiting symptoms	Gastrointestinal signs and symptoms	Gastrointestinal disorders
AE	Y	07	Bronchitis	1	Respiratory system disorders	N	bronchitis	N	Bronchitis NOS	10006451	Lower respiratory tract and lung infections	Infections - pathogen unspecified	Infections and infestations
AE	Y	04	Decreased activity	13	Other disorders	N	Reduced activity	N	Decreased activity	10011953	Asthenic conditions	General system disorders NEC	General disorders and administration site conditions
AE	Y	08	Diarrhoea	2	Gastrointestinal disorders	N	diarrhea without dehydration	N	Diarrhea NOS	10012735	Diarrhoea (excl infective)	Gastrointestinal motility and defaecation conditions	Gastrointestinal disorders
AE	Y	03	Hypophagia	13	Other disorders	N	Reduced intake	N	Oral intake reduced	10063743	Appetite disorders	Appetite and general nutritional disorders	Metabolism and nutrition disorders
AE	Y	02	Irritability	13	Other disorders	N	Irritable/unsettled	N	Irritable	10022998	General signs and symptoms NEC	General system disorders NEC	General disorders and administration site conditions
AE	Y	05	Irritability	13	Other disorders	N	Irritable/unsettled	N	Irritable	10022998	General signs and symptoms NEC	General system disorders NEC	General disorders and administration site conditions
AE	Y	09	Nasopharyngitis	1	Respiratory system disorders	N	common cold	N	Common cold	10028810	Upper respiratory tract infections	Infections - pathogen unspecified	Infections and infestations
AE	Y	01	Pyrexia	10	Unspecified pyrexia	N	Fever	N	Fever	10037660	Febrile disorders	Body temperature conditions	General disorders and administration site conditions
AE	Y	06	Pyrexia	10	Unspecified pyrexia	N	Fever	N	Fever	10037660	Febrile disorders	Body temperature conditions	General disorders and administration site conditions
AE	Y	02	Decreased activity	13	Other disorders	N	Reduced activity	N	Decreased activity	10011953	Asthenic conditions	General system disorders NEC	General disorders and administration site conditions
AE	Y	03	Decreased activity	13	Other disorders	N	Reduced activity	N	Decreased activity	10011953	Asthenic conditions	General system disorders NEC	General disorders and administration site conditions
AE	Y	07	Diarrhoea	2	Gastrointestinal disorders	N	diarrhea without dehydration	N	Diarrhea NOS	10012735	Diarrhoea (excl infective)	Gastrointestinal motility and defaecation conditions	Gastrointestinal disorders
AE	Y	01	Irritability	13	Other disorders	N	Irritable/unsettled	N	Irritable	10022998	General signs and symptoms NEC	General system disorders NEC	General disorders and administration site conditions
AE	Y	04	Irritability	13	Other disorders	N	Irritable/unsettled	N	Irritable	10022998	General signs and symptoms NEC	General system disorders NEC	General disorders and administration site conditions
AE	Y	05	Nasopharyngitis	1	Respiratory system disorders	N	common cold	N	Common cold	10028810	Upper respiratory tract infections	Infections - pathogen unspecified	Infections and infestations
AE	Y	06	Nasopharyngitis	1	Respiratory system disorders	N	common cold	N	Common cold	10028810	Upper respiratory tract infections	Infections - pathogen unspecified	Infections and infestations
AE	Y	08	Nasopharyngitis	1	Respiratory system disorders	N	common cold	N	Common cold	10028810	Upper respiratory tract infections	Infections - pathogen unspecified	Infections and infestations
AE	Y	04	Diarrhoea	2	Gastrointestinal disorders	N	Diarrhea (>= 3 loose stools in a 24 hour period)	N	Diarrhea NOS	10012735	Diarrhoea (excl infective)	Gastrointestinal motility and defaecation conditions	Gastrointestinal disorders
AE	Y	07	Diarrhoea	2	Gastrointestinal disorders	N	diarrhea without dehydration	N	Diarrhea NOS	10012735	Diarrhoea (excl infective)	Gastrointestinal motility and defaecation conditions	Gastrointestinal disorders
AE	Y	01	Irritability	13	Other disorders	N	Irritable/unsettled	N	Irritable	10022998	General signs and symptoms NEC	General system disorders NEC	General disorders and administration site conditions
AE	Y	08	Miliaria	3	Skin disorders	N	miliaria	N	Miliaria	10027627	Apocrine and eccrine gland disorders	Skin appendage conditions	Skin and subcutaneous tissue disorders
AE	Y	03	Nasopharyngitis	1	Respiratory system disorders	N	nasopharyngitis	N	Nasopharyngitis	10028810	Upper respiratory tract infections	Infections - pathogen unspecified	Infections and infestations
AE	Y	02	Pyrexia	10	Unspecified pyrexia	N	Fever	N	Fever	10037660	Febrile disorders	Body temperature conditions	General disorders and administration site conditions
AE	Y	05	Pyrexia	10	Unspecified pyrexia	N	Fever	N	Fever	10037660	Febrile disorders	Body temperature conditions	General disorders and administration site conditions
AE	Y	06	Pyrexia	10	Unspecified pyrexia	N	Fever	N	Fever	10037660	Febrile disorders	Body temperature conditions	General disorders and administration site conditions
AE	Y	01	Pyrexia	10	Unspecified pyrexia	N	Fever	N	Fever	10037660	Febrile disorders	Body temperature conditions	General disorders and administration site conditions
AE	Y	06	Constipation	2	Gastrointestinal disorders	N	constipation	N	Constipation	10010774	Gastrointestinal atonic and hypomotility disorders NEC	Gastrointestinal motility and defaecation conditions	Gastrointestinal disorders
AE	Y	01	Nasopharyngitis	1	Respiratory system disorders	N	common cold	N	Common cold	10028810	Upper respiratory tract infections	Infections - pathogen unspecified	Infections and infestations
AE	Y	02	Oral candidiasis	2	Gastrointestinal disorders	N	oral thrush	N	Oral thrush	10030963	Candida infections	Fungal infectious disorders	Infections and infestations
AE	Y	04	Pyrexia	10	Unspecified pyrexia	N	Fever	N	Fever	10037660	Febrile disorders	Body temperature conditions	General disorders and administration site conditions
AE	Y	03	Respiratory tract infection	1	Respiratory system disorders	N	acute respiratory infection	N	Acute respiratory tract infection	10062352	Infections NEC	Infections - pathogen unspecified	Infections and infestations
AE	Y	05	Respiratory tract infection	1	Respiratory system disorders	N	acute respiratory infection	N	Acute respiratory tract infection	10062352	Infections NEC	Infections - pathogen unspecified	Infections and infestations
AE	Y	01	Breast mass	13	Other disorders	N	lumps in the breast	N	Breast lump	10006272	Breast disorders NEC	Breast disorders	Reproductive system and breast disorders
AE	Y	06	Decreased activity	13	Other disorders	N	Reduced activity	N	Decreased activity	10011953	Asthenic conditions	General system disorders NEC	General disorders and administration site conditions
AE	Y	02	Irritability	13	Other disorders	N	Irritable/unsettled	N	Irritable	10022998	General signs and symptoms NEC	General system disorders NEC	General disorders and administration site conditions
AE	Y	03	Irritability	13	Other disorders	N	Irritable/unsettled	N	Irritable	10022998	General signs and symptoms NEC	General system disorders NEC	General disorders and administration site conditions
AE	Y	05	Irritability	13	Other disorders	N	Irritable/unsettled	N	Irritable	10022998	General signs and symptoms NEC	General system disorders NEC	General disorders and administration site conditions
AE	Y	07	Irritability	13	Other disorders	N	Irritable/unsettled	N	Irritable	10022998	General signs and symptoms NEC	General system disorders NEC	General disorders and administration site conditions
AE	Y	08	Irritability	13	Other disorders	N	Irritable/unsettled	N	Irritable	10022998	General signs and symptoms NEC	General system disorders NEC	General disorders and administration site conditions
AE	Y	11	Irritability	13	Other disorders	N	Irritable/unsettled	N	Irritable	10022998	General signs and symptoms NEC	General system disorders NEC	General disorders and administration site conditions
AE	Y	09	Nasopharyngitis	1	Respiratory system disorders	N	common cold	N	Common cold	10028810	Upper respiratory tract infections	Infections - pathogen unspecified	Infections and infestations
AE	Y	04	Pyrexia	10	Unspecified pyrexia	N	Fever	N	Fever	10037660	Febrile disorders	Body temperature conditions	General disorders and administration site conditions
AE	Y	09	Constipation	2	Gastrointestinal disorders	N	constipation	N	Constipation	10010774	Gastrointestinal atonic and hypomotility disorders NEC	Gastrointestinal motility and defaecation conditions	Gastrointestinal disorders
AE	Y	01	Cough	1	Respiratory system disorders	N	cough	N	Cough	10011224	Coughing and associated symptoms	Respiratory disorders NEC	Respiratory, thoracic and mediastinal disorders
AE	Y	08	Diarrhoea	2	Gastrointestinal disorders	N	Diarrhea (>= 3 loose stools in a 24 hour period)	N	Diarrhea NOS	10012735	Diarrhoea (excl infective)	Gastrointestinal motility and defaecation conditions	Gastrointestinal disorders
AE	Y	05	Irritability	13	Other disorders	N	Irritable/unsettled	N	Irritable	10022998	General signs and symptoms NEC	General system disorders NEC	General disorders and administration site conditions
AE	Y	03	Nasopharyngitis	1	Respiratory system disorders	N	common cold	N	Common cold	10028810	Upper respiratory tract infections	Infections - pathogen unspecified	Infections and infestations
AE	Y	06	Nasopharyngitis	1	Respiratory system disorders	N	common cold	N	Common cold	10028810	Upper respiratory tract infections	Infections - pathogen unspecified	Infections and infestations
AE	Y	02	Pyrexia	10	Unspecified pyrexia	N	Fever	N	Fever	10037660	Febrile disorders	Body temperature conditions	General disorders and administration site conditions
AE	Y	04	Pyrexia	10	Unspecified pyrexia	N	Fever	N	Fever	10037660	Febrile disorders	Body temperature conditions	General disorders and administration site conditions
AE	Y	07	Pruritus	3	Skin disorders	Y	pruritis	N	Pruritis	10037087	Pruritus NEC	Epidermal and dermal conditions	Skin and subcutaneous tissue disorders
AE	Y	01	Irritability	13	Other disorders	N	Irritable/unsettled	N	Irritable	10022998	General signs and symptoms NEC	General system disorders NEC	General disorders and administration site conditions
AE	Y	03	Irritability	13	Other disorders	N	Irritable/unsettled	N	Irritable	10022998	General signs and symptoms NEC	General system disorders NEC	General disorders and administration site conditions
AE	Y	02	Nasopharyngitis	1	Respiratory system disorders	N	nasopharyngitis (commond cold)	N	Nasopharyngitis	10028810	Upper respiratory tract infections	Infections - pathogen unspecified	Infections and infestations
AE	Y	04	Diarrhoea	2	Gastrointestinal disorders	N	Diarrhea (>= 3 loose stools in a 24 hour period)	N	Diarrhea NOS	10012735	Diarrhoea (excl infective)	Gastrointestinal motility and defaecation conditions	Gastrointestinal disorders
AE	Y	02	Hydrocele	6	Genitourinary system disorders	N	right hydrocele	Y	Hydrocele	10020488	Male reproductive tract disorders congenital	Reproductive tract and breast disorders congenital	Congenital, familial and genetic disorders
AE	Y	01	Pyrexia	10	Unspecified pyrexia	N	Fever	N	Fever	10037660	Febrile disorders	Body temperature conditions	General disorders and administration site conditions
AE	Y	03	Stomatitis	2	Gastrointestinal disorders	N	stomatitis	N	Stomatitis	10042128	Stomatitis and ulceration	Oral soft tissue conditions	Gastrointestinal disorders
AE	Y	04	Diarrhoea	2	Gastrointestinal disorders	N	diarrhea without dehydration	N	Diarrhea NOS	10012735	Diarrhoea (excl infective)	Gastrointestinal motility and defaecation conditions	Gastrointestinal disorders
AE	Y	06	Diarrhoea	2	Gastrointestinal disorders	N	diarrhea without dehydration	N	Diarrhea NOS	10012735	Diarrhoea (excl infective)	Gastrointestinal motility and defaecation conditions	Gastrointestinal disorders
AE	Y	07	Diarrhoea	2	Gastrointestinal disorders	N	diarrhea without dehydration	N	Diarrhea NOS	10012735	Diarrhoea (excl infective)	Gastrointestinal motility and defaecation conditions	Gastrointestinal disorders
AE	Y	01	Nasopharyngitis	1	Respiratory system disorders	N	common cold	N	Common cold	10028810	Upper respiratory tract infections	Infections - pathogen unspecified	Infections and infestations
AE	Y	02	Nasopharyngitis	1	Respiratory system disorders	N	common cold	N	Common cold	10028810	Upper respiratory tract infections	Infections - pathogen unspecified	Infections and infestations
AE	Y	03	Nasopharyngitis	1	Respiratory system disorders	N	common cold	N	Common cold	10028810	Upper respiratory tract infections	Infections - pathogen unspecified	Infections and infestations
AE	Y	08	Pyrexia	10	Unspecified pyrexia	N	observation fever	N	Fever	10037660	Febrile disorders	Body temperature conditions	General disorders and administration site conditions
AE	Y	01	Diarrhoea	2	Gastrointestinal disorders	N	Diarrhea (>= 3 loose stools in a 24 hour period)	N	Diarrhea NOS	10012735	Diarrhoea (excl infective)	Gastrointestinal motility and defaecation conditions	Gastrointestinal disorders
AE	Y	04	Diarrhoea	2	Gastrointestinal disorders	N	diarrhea without dehydration	N	Diarrhea NOS	10012735	Diarrhoea (excl infective)	Gastrointestinal motility and defaecation conditions	Gastrointestinal disorders
AE	Y	03	Neck mass	13	Other disorders	N	soft tissue tumor on neck	Y	Neck mass	10049146	Soft tissue disorders NEC	Musculoskeletal and connective tissue disorders NEC	Musculoskeletal and connective tissue disorders
AE	Y	11	Arthropod bite	13	Other disorders	N	insect bite	N	Insect bite NOS	10003399	Non-site specific injuries NEC	Injuries NEC	Injury, poisoning and procedural complications
AE	Y	08	Cough	1	Respiratory system disorders	N	cough	N	Cough	10011224	Coughing and associated symptoms	Respiratory disorders NEC	Respiratory, thoracic and mediastinal disorders
AE	Y	09	Diarrhoea	2	Gastrointestinal disorders	N	Diarrhea (>= 3 loose stools in a 24 hour period)	N	Diarrhea NOS	10012735	Diarrhoea (excl infective)	Gastrointestinal motility and defaecation conditions	Gastrointestinal disorders
AE	Y	10	Diarrhoea	2	Gastrointestinal disorders	N	Loose stool (< 3 in a 24 hour period)	N	Loose stools	10012735	Diarrhoea (excl infective)	Gastrointestinal motility and defaecation conditions	Gastrointestinal disorders
AE	Y	12	Diarrhoea	2	Gastrointestinal disorders	N	Loose stool (< 3 in a 24 hour period)	N	Loose stools	10012735	Diarrhoea (excl infective)	Gastrointestinal motility and defaecation conditions	Gastrointestinal disorders
AE	Y	02	Irritability	13	Other disorders	N	Irritable/unsettled	N	Irritable	10022998	General signs and symptoms NEC	General system disorders NEC	General disorders and administration site conditions
AE	Y	04	Irritability	13	Other disorders	N	Irritable/unsettled	N	Irritable	10022998	General signs and symptoms NEC	General system disorders NEC	General disorders and administration site conditions
AE	Y	05	Irritability	13	Other disorders	N	Irritable/unsettled	N	Irritable	10022998	General signs and symptoms NEC	General system disorders NEC	General disorders and administration site conditions
AE	Y	06	Nasopharyngitis	1	Respiratory system disorders	N	common cold	N	Common cold	10028810	Upper respiratory tract infections	Infections - pathogen unspecified	Infections and infestations
AE	Y	16	Nasopharyngitis	1	Respiratory system disorders	N	commond cold	N	Common cold	10028810	Upper respiratory tract infections	Infections - pathogen unspecified	Infections and infestations
AE	Y	01	Pyrexia	10	Unspecified pyrexia	N	Fever	N	Fever	10037660	Febrile disorders	Body temperature conditions	General disorders and administration site conditions
AE	Y	03	Pyrexia	10	Unspecified pyrexia	N	Fever	N	Fever	10037660	Febrile disorders	Body temperature conditions	General disorders and administration site conditions
AE	Y	14	Pyrexia	10	Unspecified pyrexia	N	Fever	N	Fever	10037660	Febrile disorders	Body temperature conditions	General disorders and administration site conditions
AE	Y	15	Pyrexia	10	Unspecified pyrexia	N	Fever	N	Fever	10037660	Febrile disorders	Body temperature conditions	General disorders and administration site conditions
AE	Y	01	Diarrhoea	2	Gastrointestinal disorders	N	Diarrhea (>= 3 loose stools in a 24 hour period)	N	Diarrhea NOS	10012735	Diarrhoea (excl infective)	Gastrointestinal motility and defaecation conditions	Gastrointestinal disorders
AE	Y	02	Diarrhoea	2	Gastrointestinal disorders	N	Diarrhea (>= 3 loose stools in a 24 hour period)	N	Diarrhea NOS	10012735	Diarrhoea (excl infective)	Gastrointestinal motility and defaecation conditions	Gastrointestinal disorders
AE	Y	06	Diarrhoea	2	Gastrointestinal disorders	N	Diarrhea (>= 3 loose stools in a 24 hour period)	N	Diarrhea NOS	10012735	Diarrhoea (excl infective)	Gastrointestinal motility and defaecation conditions	Gastrointestinal disorders
AE	Y	07	Diarrhoea	2	Gastrointestinal disorders	N	Diarrhea (>= 3 loose stools in a 24 hour period)	N	Diarrhea NOS	10012735	Diarrhoea (excl infective)	Gastrointestinal motility and defaecation conditions	Gastrointestinal disorders
AE	Y	09	Diarrhoea	2	Gastrointestinal disorders	N	diarrhea without dehydration	N	Diarrhea NOS	10012735	Diarrhoea (excl infective)	Gastrointestinal motility and defaecation conditions	Gastrointestinal disorders
AE	Y	03	Irritability	13	Other disorders	N	Irritable/unsettled	N	Irritable	10022998	General signs and symptoms NEC	General system disorders NEC	General disorders and administration site conditions
AE	Y	04	Irritability	13	Other disorders	N	Irritable/unsettled	N	Irritable	10022998	General signs and symptoms NEC	General system disorders NEC	General disorders and administration site conditions
AE	Y	05	Vomiting	2	Gastrointestinal disorders	N	Vomiting	N	Vomiting	10047700	Nausea and vomiting symptoms	Gastrointestinal signs and symptoms	Gastrointestinal disorders
AE	Y	08	Diarrhoea	2	Gastrointestinal disorders	Y	diarrhea without dehydration	N	Diarrhea NOS	10012735	Diarrhoea (excl infective)	Gastrointestinal motility and defaecation conditions	Gastrointestinal disorders
AE	Y	03	Decreased activity	13	Other disorders	N	Reduced activity	N	Decreased activity	10011953	Asthenic conditions	General system disorders NEC	General disorders and administration site conditions
AE	Y	05	Diarrhoea	2	Gastrointestinal disorders	N	diarrhea without dehydration	N	Diarrhea NOS	10012735	Diarrhoea (excl infective)	Gastrointestinal motility and defaecation conditions	Gastrointestinal disorders
AE	Y	11	Diarrhoea	2	Gastrointestinal disorders	N	diarrhea without dehydration	N	Diarrhea NOS	10012735	Diarrhoea (excl infective)	Gastrointestinal motility and defaecation conditions	Gastrointestinal disorders
AE	Y	15	Diarrhoea	2	Gastrointestinal disorders	N	diarrhea without dehydration	N	Diarrhea NOS	10012735	Diarrhoea (excl infective)	Gastrointestinal motility and defaecation conditions	Gastrointestinal disorders
AE	Y	17	Diarrhoea	2	Gastrointestinal disorders	N	acute watery diarrhea with some dehydration	Y	Watery diarrhea	10012735	Diarrhoea (excl infective)	Gastrointestinal motility and defaecation conditions	Gastrointestinal disorders
AE	Y	02	Hypophagia	13	Other disorders	N	Reduced intake	N	Oral intake reduced	10063743	Appetite disorders	Appetite and general nutritional disorders	Metabolism and nutrition disorders
AE	Y	18	Iron deficiency anaemia	13	Other disorders	N	iron deficiency anemia	N	Iron deficiency anemia, unspecified	10022972	Anaemia deficiencies	Anaemias nonhaemolytic and marrow depression	Blood and lymphatic system disorders
AE	Y	04	Irritability	13	Other disorders	N	Irritable/unsettled	N	Irritable	10022998	General signs and symptoms NEC	General system disorders NEC	General disorders and administration site conditions
AE	Y	08	Irritability	13	Other disorders	N	Irritable/unsettled	N	Irritable	10022998	General signs and symptoms NEC	General system disorders NEC	General disorders and administration site conditions
AE	Y	09	Irritability	13	Other disorders	N	Irritable/unsettled	N	Irritable	10022998	General signs and symptoms NEC	General system disorders NEC	General disorders and administration site conditions
AE	Y	13	Irritability	13	Other disorders	N	Irritable/unsettled	N	Irritable	10022998	General signs and symptoms NEC	General system disorders NEC	General disorders and administration site conditions
AE	Y	14	Nasopharyngitis	1	Respiratory system disorders	N	common cold	N	Common cold	10028810	Upper respiratory tract infections	Infections - pathogen unspecified	Infections and infestations
AE	Y	12	Pruritus	3	Skin disorders	N	pruritus	N	Pruritis	10037087	Pruritus NEC	Epidermal and dermal conditions	Skin and subcutaneous tissue disorders
AE	Y	01	Pyrexia	10	Unspecified pyrexia	N	Fever	N	Fever	10037660	Febrile disorders	Body temperature conditions	General disorders and administration site conditions
AE	Y	06	Pyrexia	10	Unspecified pyrexia	N	Fever	N	Fever	10037660	Febrile disorders	Body temperature conditions	General disorders and administration site conditions
AE	Y	07	Pyrexia	10	Unspecified pyrexia	N	Fever	N	Fever	10037660	Febrile disorders	Body temperature conditions	General disorders and administration site conditions
AE	Y	10	Pyrexia	10	Unspecified pyrexia	N	Fever	N	Fever	10037660	Febrile disorders	Body temperature conditions	General disorders and administration site conditions
AE	Y	16	Pyrexia	10	Unspecified pyrexia	N	Fever	N	Fever	10037660	Febrile disorders	Body temperature conditions	General disorders and administration site conditions
AE	Y	02	Diarrhoea	2	Gastrointestinal disorders	N	Diarrhea (>= 3 loose stools in a 24 hour period)	N	Diarrhea NOS	10012735	Diarrhoea (excl infective)	Gastrointestinal motility and defaecation conditions	Gastrointestinal disorders
AE	Y	01	Irritability	13	Other disorders	N	Irritable/unsettled	N	Irritable	10022998	General signs and symptoms NEC	General system disorders NEC	General disorders and administration site conditions
AE	Y	05	Irritability	13	Other disorders	N	Irritable/unsettled	N	Irritable	10022998	General signs and symptoms NEC	General system disorders NEC	General disorders and administration site conditions
AE	Y	03	Nasopharyngitis	1	Respiratory system disorders	N	common cold	N	Common cold	10028810	Upper respiratory tract infections	Infections - pathogen unspecified	Infections and infestations
AE	Y	04	Pyrexia	10	Unspecified pyrexia	N	Fever	N	Fever	10037660	Febrile disorders	Body temperature conditions	General disorders and administration site conditions
AE	Y	08	Rhinitis	1	Respiratory system disorders	N	rhinitis	N	Rhinitis NOS	10039083	Upper respiratory tract infections NEC	Respiratory tract infections	Respiratory, thoracic and mediastinal disorders
AE	Y	07	Dysentery	2	Gastrointestinal disorders	Y	dysentery without dehydration	N	Dysentery NOS	10051402	Abdominal and gastrointestinal infections	Infections - pathogen unspecified	Infections and infestations
AE	Y	06	Nasopharyngitis	1	Respiratory system disorders	Y	common cold	N	Common cold	10028810	Upper respiratory tract infections	Infections - pathogen unspecified	Infections and infestations
AE	Y	03	Decreased activity	13	Other disorders	N	Reduced activity	N	Decreased activity	10011953	Asthenic conditions	General system disorders NEC	General disorders and administration site conditions
AE	Y	06	Decreased activity	13	Other disorders	N	Reduced activity	N	Decreased activity	10011953	Asthenic conditions	General system disorders NEC	General disorders and administration site conditions
AE	Y	13	Decreased activity	13	Other disorders	N	Reduced activity	N	Decreased activity	10011953	Asthenic conditions	General system disorders NEC	General disorders and administration site conditions
AE	Y	05	Diarrhoea	2	Gastrointestinal disorders	N	Diarrhea (>= 3 loose stools in a 24 hour period)	N	Diarrhea NOS	10012735	Diarrhoea (excl infective)	Gastrointestinal motility and defaecation conditions	Gastrointestinal disorders
AE	Y	11	Herpes dermatitis	3	Skin disorders	N	skin herpes	N	Herpes dermatitis	10062639	Herpes virus infections	Viral infectious disorders	Infections and infestations
AE	Y	04	Irritability	13	Other disorders	N	Irritable/unsettled	N	Irritable	10022998	General signs and symptoms NEC	General system disorders NEC	General disorders and administration site conditions
AE	Y	07	Irritability	13	Other disorders	N	Irritable/unsettled	N	Irritable	10022998	General signs and symptoms NEC	General system disorders NEC	General disorders and administration site conditions
AE	Y	14	Irritability	13	Other disorders	N	Irritable/unsettled	N	Irritable	10022998	General signs and symptoms NEC	General system disorders NEC	General disorders and administration site conditions
AE	Y	12	Nasopharyngitis	1	Respiratory system disorders	N	rhinopharyngitis acute	N	Rhinopharyngitis	10028810	Upper respiratory tract infections	Infections - pathogen unspecified	Infections and infestations
AE	Y	02	Pruritus	3	Skin disorders	N	pruritus	N	Pruritis	10037087	Pruritus NEC	Epidermal and dermal conditions	Skin and subcutaneous tissue disorders
AE	Y	01	Pyrexia	10	Unspecified pyrexia	N	Fever	N	Fever	10037660	Febrile disorders	Body temperature conditions	General disorders and administration site conditions
AE	Y	09	Pyrexia	10	Unspecified pyrexia	N	Fever	N	Fever	10037660	Febrile disorders	Body temperature conditions	General disorders and administration site conditions
AE	Y	10	Vasomotor rhinitis	1	Respiratory system disorders	N	allergic vasomotor rhinitis	N	Vasomotor rhinitis	10047145	Nasal congestion and inflammations	Upper respiratory tract disorders (excl infections)	Respiratory, thoracic and mediastinal disorders
AE	Y	08	Nasopharyngitis	1	Respiratory system disorders	Y	common cold	N	Common cold	10028810	Upper respiratory tract infections	Infections - pathogen unspecified	Infections and infestations
AE	Y	07	Bronchiolitis	1	Respiratory system disorders	N	bronchiolitis	Y	Bronchiolitis	10006448	Bronchial conditions NEC	Bronchial disorders (excl neoplasms)	Respiratory, thoracic and mediastinal disorders
AE	Y	03	Constipation	2	Gastrointestinal disorders	N	CONSTIPATION	N	Constipation	10010774	Gastrointestinal atonic and hypomotility disorders NEC	Gastrointestinal motility and defaecation conditions	Gastrointestinal disorders
AE	Y	04	Diarrhoea	2	Gastrointestinal disorders	N	Diarrhea (>= 3 loose stools in a 24 hour period)	N	Diarrhea NOS	10012735	Diarrhoea (excl infective)	Gastrointestinal motility and defaecation conditions	Gastrointestinal disorders
AE	Y	01	Irritability	13	Other disorders	N	Irritable/unsettled	N	Irritable	10022998	General signs and symptoms NEC	General system disorders NEC	General disorders and administration site conditions
AE	Y	02	Irritability	13	Other disorders	N	Irritable/unsettled	N	Irritable	10022998	General signs and symptoms NEC	General system disorders NEC	General disorders and administration site conditions
AE	Y	05	Irritability	13	Other disorders	N	Irritable/unsettled	N	Irritable	10022998	General signs and symptoms NEC	General system disorders NEC	General disorders and administration site conditions
AE	Y	06	Pharyngitis	1	Respiratory system disorders	N	pharyngitis	N	Pharyngitis NOS	10034835	Upper respiratory tract infections	Infections - pathogen unspecified	Infections and infestations
AE	Y	03	Diarrhoea	2	Gastrointestinal disorders	N	diarrhea without dehydration	N	Diarrhea NOS	10012735	Diarrhoea (excl infective)	Gastrointestinal motility and defaecation conditions	Gastrointestinal disorders
AE	Y	01	Irritability	13	Other disorders	N	Irritable/unsettled	N	Irritable	10022998	General signs and symptoms NEC	General system disorders NEC	General disorders and administration site conditions
AE	Y	02	Irritability	13	Other disorders	N	Irritable/unsettled	N	Irritable	10022998	General signs and symptoms NEC	General system disorders NEC	General disorders and administration site conditions
AE	Y	04	Diarrhoea	2	Gastrointestinal disorders	Y	diarrhea without dehydration	N	Diarrhea NOS	10012735	Diarrhoea (excl infective)	Gastrointestinal motility and defaecation conditions	Gastrointestinal disorders
AE	Y	05	Pneumonia	1	Respiratory system disorders	Y	cough pneumonia	N	Pneumonia NOS	10035664	Lower respiratory tract and lung infections	Infections - pathogen unspecified	Infections and infestations
AE	Y	05	Cough	1	Respiratory system disorders	N	cough	N	Cough	10011224	Coughing and associated symptoms	Respiratory disorders NEC	Respiratory, thoracic and mediastinal disorders
AE	Y	06	Cough	1	Respiratory system disorders	N	cough	N	Cough	10011224	Coughing and associated symptoms	Respiratory disorders NEC	Respiratory, thoracic and mediastinal disorders
AE	Y	03	Decreased activity	13	Other disorders	N	Reduced activity	N	Decreased activity	10011953	Asthenic conditions	General system disorders NEC	General disorders and administration site conditions
AE	Y	09	Decreased activity	13	Other disorders	N	Reduced activity	N	Decreased activity	10011953	Asthenic conditions	General system disorders NEC	General disorders and administration site conditions
AE	Y	14	Dermatitis diaper	3	Skin disorders	N	diaper rash	N	Diaper rash	10012444	Dermatitis and eczema	Epidermal and dermal conditions	Skin and subcutaneous tissue disorders
AE	Y	15	Dyspepsia	2	Gastrointestinal disorders	N	dyspepsia	N	Dyspepsia	10013946	Dyspeptic signs and symptoms	Gastrointestinal signs and symptoms	Gastrointestinal disorders
AE	Y	12	Febrile convulsion	7	Central-peripheral nervous system disorders	N	complex febrile seizure	Y	Febrile seizure	10016284	Seizures and seizure disorders NEC	Seizures (incl subtypes)	Nervous system disorders
AE	Y	02	Hypophagia	13	Other disorders	N	Reduced intake	N	Oral intake reduced	10063743	Appetite disorders	Appetite and general nutritional disorders	Metabolism and nutrition disorders
AE	Y	10	Hypophagia	13	Other disorders	N	Reduced intake	N	Oral intake reduced	10063743	Appetite disorders	Appetite and general nutritional disorders	Metabolism and nutrition disorders
AE	Y	04	Irritability	13	Other disorders	N	Irritable/unsettled	N	Irritable	10022998	General signs and symptoms NEC	General system disorders NEC	General disorders and administration site conditions
AE	Y	07	Irritability	13	Other disorders	N	Irritable/unsettled	N	Irritable	10022998	General signs and symptoms NEC	General system disorders NEC	General disorders and administration site conditions
AE	Y	08	Irritability	13	Other disorders	N	Irritable/unsettled	N	Irritable	10022998	General signs and symptoms NEC	General system disorders NEC	General disorders and administration site conditions
AE	Y	11	Irritability	13	Other disorders	N	Irritable/unsettled	N	Irritable	10022998	General signs and symptoms NEC	General system disorders NEC	General disorders and administration site conditions
AE	Y	01	Vomiting	2	Gastrointestinal disorders	N	Vomiting	N	Vomiting	10047700	Nausea and vomiting symptoms	Gastrointestinal signs and symptoms	Gastrointestinal disorders
AE	Y	13	Wheezing	1	Respiratory system disorders	N	wheezing infant	Y	Wheezing	10047924	Bronchospasm and obstruction	Bronchial disorders (excl neoplasms)	Respiratory, thoracic and mediastinal disorders
AE	Y	05	Constipation	2	Gastrointestinal disorders	N	constipation	N	Constipation	10010774	Gastrointestinal atonic and hypomotility disorders NEC	Gastrointestinal motility and defaecation conditions	Gastrointestinal disorders
AE	Y	08	Decreased activity	13	Other disorders	N	Reduced activity	N	Decreased activity	10011953	Asthenic conditions	General system disorders NEC	General disorders and administration site conditions
AE	Y	11	Diarrhoea	2	Gastrointestinal disorders	N	acute watery diarrhea with some dehydration	Y	Watery diarrhea	10012735	Diarrhoea (excl infective)	Gastrointestinal motility and defaecation conditions	Gastrointestinal disorders
AE	Y	02	Hypophagia	13	Other disorders	N	Reduced intake	N	Oral intake reduced	10063743	Appetite disorders	Appetite and general nutritional disorders	Metabolism and nutrition disorders
AE	Y	03	Irritability	13	Other disorders	N	Irritable/unsettled	N	Irritable	10022998	General signs and symptoms NEC	General system disorders NEC	General disorders and administration site conditions
AE	Y	04	Irritability	13	Other disorders	N	Irritable/unsettled	N	Irritable	10022998	General signs and symptoms NEC	General system disorders NEC	General disorders and administration site conditions
AE	Y	06	Irritability	13	Other disorders	N	Irritable/unsettled	N	Irritable	10022998	General signs and symptoms NEC	General system disorders NEC	General disorders and administration site conditions
AE	Y	07	Irritability	13	Other disorders	N	Irritable/unsettled	N	Irritable	10022998	General signs and symptoms NEC	General system disorders NEC	General disorders and administration site conditions
AE	Y	01	Rhinorrhoea	1	Respiratory system disorders	N	runny nose	N	Runny nose	10039101	Upper respiratory tract signs and symptoms	Respiratory disorders NEC	Respiratory, thoracic and mediastinal disorders
AE	Y	09	Rhinorrhoea	1	Respiratory system disorders	N	runny nose	N	Runny nose	10039101	Upper respiratory tract signs and symptoms	Respiratory disorders NEC	Respiratory, thoracic and mediastinal disorders
AE	Y	10	Urinary tract infection	6	Genitourinary system disorders	N	urinary tract infection	Y	Urinary tract infection NOS	10046571	Urinary tract infections	Infections - pathogen unspecified	Infections and infestations
AE	Y	01	Diarrhoea	2	Gastrointestinal disorders	N	Diarrhea (>= 3 loose stools in a 24 hour period)	N	Diarrhea NOS	10012735	Diarrhoea (excl infective)	Gastrointestinal motility and defaecation conditions	Gastrointestinal disorders
AE	Y	02	Diarrhoea	2	Gastrointestinal disorders	N	Diarrhea (>= 3 loose stools in a 24 hour period)	N	Diarrhea NOS	10012735	Diarrhoea (excl infective)	Gastrointestinal motility and defaecation conditions	Gastrointestinal disorders
AE	Y	01	Pyrexia	10	Unspecified pyrexia	N	Fever	N	Fever	10037660	Febrile disorders	Body temperature conditions	General disorders and administration site conditions
AE	Y	03	Cough	1	Respiratory system disorders	N	cough	N	Cough	10011224	Coughing and associated symptoms	Respiratory disorders NEC	Respiratory, thoracic and mediastinal disorders
AE	Y	02	Diarrhoea	2	Gastrointestinal disorders	N	Diarrhea (>= 3 loose stools in a 24 hour period)	N	Diarrhea NOS	10012735	Diarrhoea (excl infective)	Gastrointestinal motility and defaecation conditions	Gastrointestinal disorders
AE	Y	06	Diarrhoea	2	Gastrointestinal disorders	N	Diarrhea (>= 3 loose stools in a 24 hour period)	N	Diarrhea NOS	10012735	Diarrhoea (excl infective)	Gastrointestinal motility and defaecation conditions	Gastrointestinal disorders
AE	Y	05	Febrile convulsion	7	Central-peripheral nervous system disorders	N	simple febrile seizure	Y	Febrile seizure	10016284	Seizures and seizure disorders NEC	Seizures (incl subtypes)	Nervous system disorders
AE	Y	01	Pyrexia	10	Unspecified pyrexia	N	Fever	N	Fever	10037660	Febrile disorders	Body temperature conditions	General disorders and administration site conditions
AE	Y	04	Pyrexia	10	Unspecified pyrexia	N	Fever	N	Fever	10037660	Febrile disorders	Body temperature conditions	General disorders and administration site conditions
AE	Y	03	Abscess	12	Other infections disease	N	right submandibular abscess	Y	Abscess	10000269	Infections NEC	Infections - pathogen unspecified	Infections and infestations
AE	Y	01	Diarrhoea	2	Gastrointestinal disorders	N	Diarrhea (>= 3 loose stools in a 24 hour period)	N	Diarrhea NOS	10012735	Diarrhoea (excl infective)	Gastrointestinal motility and defaecation conditions	Gastrointestinal disorders
AE	Y	02	Diarrhoea	2	Gastrointestinal disorders	N	diarrhea without dehydration	N	Diarrhea NOS	10012735	Diarrhoea (excl infective)	Gastrointestinal motility and defaecation conditions	Gastrointestinal disorders
AE	Y	03	Dermatitis	3	Skin disorders	N	dermatitis	N	Dermatitis NOS	10012431	Dermatitis and eczema	Epidermal and dermal conditions	Skin and subcutaneous tissue disorders
AE	Y	04	Diarrhoea	2	Gastrointestinal disorders	N	Diarrhea (>= 3 loose stools in a 24 hour period)	N	Diarrhea NOS	10012735	Diarrhoea (excl infective)	Gastrointestinal motility and defaecation conditions	Gastrointestinal disorders
AE	Y	05	Diarrhoea	2	Gastrointestinal disorders	N	diarrhea without dehydration	N	Diarrhea NOS	10012735	Diarrhoea (excl infective)	Gastrointestinal motility and defaecation conditions	Gastrointestinal disorders
AE	Y	01	Pyrexia	10	Unspecified pyrexia	N	Fever	N	Fever	10037660	Febrile disorders	Body temperature conditions	General disorders and administration site conditions
AE	Y	02	Stomatitis	2	Gastrointestinal disorders	N	stomatitis	N	Stomatitis	10042128	Stomatitis and ulceration	Oral soft tissue conditions	Gastrointestinal disorders
AE	Y	02	Irritability	13	Other disorders	N	Irritable/unsettled	N	Irritable	10022998	General signs and symptoms NEC	General system disorders NEC	General disorders and administration site conditions
AE	Y	05	Pruritus	3	Skin disorders	N	pruritis	N	Pruritis	10037087	Pruritus NEC	Epidermal and dermal conditions	Skin and subcutaneous tissue disorders
AE	Y	01	Pyrexia	10	Unspecified pyrexia	N	Fever	N	Fever	10037660	Febrile disorders	Body temperature conditions	General disorders and administration site conditions
AE	Y	04	Stomatitis	2	Gastrointestinal disorders	N	stomatitis	N	Stomatitis	10042128	Stomatitis and ulceration	Oral soft tissue conditions	Gastrointestinal disorders
AE	Y	05	Cough	1	Respiratory system disorders	N	cough	N	Cough	10011224	Coughing and associated symptoms	Respiratory disorders NEC	Respiratory, thoracic and mediastinal disorders
AE	Y	04	Diarrhoea	2	Gastrointestinal disorders	N	Loose stool (< 3 in a 24 hour period)	N	Loose stools	10012735	Diarrhoea (excl infective)	Gastrointestinal motility and defaecation conditions	Gastrointestinal disorders
AE	Y	02	Irritability	13	Other disorders	N	Irritable/unsettled	N	Irritable	10022998	General signs and symptoms NEC	General system disorders NEC	General disorders and administration site conditions
AE	Y	03	Irritability	13	Other disorders	N	Irritable/unsettled	N	Irritable	10022998	General signs and symptoms NEC	General system disorders NEC	General disorders and administration site conditions
AE	Y	01	Nasopharyngitis	1	Respiratory system disorders	N	common cold	N	Common cold	10028810	Upper respiratory tract infections	Infections - pathogen unspecified	Infections and infestations
AE	Y	06	Decreased activity	13	Other disorders	N	Reduced activity	N	Decreased activity	10011953	Asthenic conditions	General system disorders NEC	General disorders and administration site conditions
AE	Y	09	Diarrhoea	2	Gastrointestinal disorders	N	diarrhea without dehydration	N	Diarrhea NOS	10012735	Diarrhoea (excl infective)	Gastrointestinal motility and defaecation conditions	Gastrointestinal disorders
AE	Y	05	Hypophagia	13	Other disorders	N	Reduced intake	N	Oral intake reduced	10063743	Appetite disorders	Appetite and general nutritional disorders	Metabolism and nutrition disorders
AE	Y	08	Hypophagia	13	Other disorders	N	Reduced intake	N	Oral intake reduced	10063743	Appetite disorders	Appetite and general nutritional disorders	Metabolism and nutrition disorders
AE	Y	07	Irritability	13	Other disorders	N	Irritable/unsettled	N	Irritable	10022998	General signs and symptoms NEC	General system disorders NEC	General disorders and administration site conditions
AE	Y	02	Nasopharyngitis	1	Respiratory system disorders	N	common cold	N	Common cold	10028810	Upper respiratory tract infections	Infections - pathogen unspecified	Infections and infestations
AE	Y	03	Pyrexia	10	Unspecified pyrexia	N	Fever	N	Fever	10037660	Febrile disorders	Body temperature conditions	General disorders and administration site conditions
AE	Y	01	Vomiting	2	Gastrointestinal disorders	N	Vomiting	N	Vomiting	10047700	Nausea and vomiting symptoms	Gastrointestinal signs and symptoms	Gastrointestinal disorders
AE	Y	04	Vomiting	2	Gastrointestinal disorders	N	Vomiting	N	Vomiting	10047700	Nausea and vomiting symptoms	Gastrointestinal signs and symptoms	Gastrointestinal disorders
AE	Y	01	Constipation	2	Gastrointestinal disorders	N	constipation	N	Constipation	10010774	Gastrointestinal atonic and hypomotility disorders NEC	Gastrointestinal motility and defaecation conditions	Gastrointestinal disorders
AE	Y	02	Hypophagia	13	Other disorders	N	Reduced intake	N	Oral intake reduced	10063743	Appetite disorders	Appetite and general nutritional disorders	Metabolism and nutrition disorders
AE	Y	03	Irritability	13	Other disorders	N	Irritable/unsettled	N	Irritable	10022998	General signs and symptoms NEC	General system disorders NEC	General disorders and administration site conditions
AE	Y	04	Cough	1	Respiratory system disorders	N	cough	N	Cough	10011224	Coughing and associated symptoms	Respiratory disorders NEC	Respiratory, thoracic and mediastinal disorders
AE	Y	03	Decreased activity	13	Other disorders	N	Reduced activity	N	Decreased activity	10011953	Asthenic conditions	General system disorders NEC	General disorders and administration site conditions
AE	Y	01	Irritability	13	Other disorders	N	Irritable/unsettled	N	Irritable	10022998	General signs and symptoms NEC	General system disorders NEC	General disorders and administration site conditions
AE	Y	02	Vomiting	2	Gastrointestinal disorders	N	Vomiting	N	Vomiting	10047700	Nausea and vomiting symptoms	Gastrointestinal signs and symptoms	Gastrointestinal disorders
AE	Y	04	Diarrhoea	2	Gastrointestinal disorders	N	diarrhea without dehydration	N	Diarrhea NOS	10012735	Diarrhoea (excl infective)	Gastrointestinal motility and defaecation conditions	Gastrointestinal disorders
AE	Y	03	Irritability	13	Other disorders	N	Irritable/unsettled	N	Irritable	10022998	General signs and symptoms NEC	General system disorders NEC	General disorders and administration site conditions
AE	Y	01	Pyrexia	10	Unspecified pyrexia	N	Fever	N	Fever	10037660	Febrile disorders	Body temperature conditions	General disorders and administration site conditions
AE	Y	02	Pyrexia	10	Unspecified pyrexia	N	Fever	N	Fever	10037660	Febrile disorders	Body temperature conditions	General disorders and administration site conditions
AE	Y	18	Decreased activity	13	Other disorders	N	Reduced activity	N	Decreased activity	10011953	Asthenic conditions	General system disorders NEC	General disorders and administration site conditions
AE	Y	08	Diarrhoea	2	Gastrointestinal disorders	N	persistent diarrhea	Y	Diarrhoea	10012735	Diarrhoea (excl infective)	Gastrointestinal motility and defaecation conditions	Gastrointestinal disorders
AE	Y	13	Diarrhoea	2	Gastrointestinal disorders	N	Loose stool (< 3 in a 24 hour period)	N	Loose stools	10012735	Diarrhoea (excl infective)	Gastrointestinal motility and defaecation conditions	Gastrointestinal disorders
AE	Y	16	Diarrhoea	2	Gastrointestinal disorders	N	diarrhea without dehydration	N	Diarrhea NOS	10012735	Diarrhoea (excl infective)	Gastrointestinal motility and defaecation conditions	Gastrointestinal disorders
AE	Y	17	Diarrhoea	2	Gastrointestinal disorders	N	diarrhea without dehydration	N	Diarrhea NOS	10012735	Diarrhoea (excl infective)	Gastrointestinal motility and defaecation conditions	Gastrointestinal disorders
AE	Y	01	Hypophagia	13	Other disorders	N	Reduced intake	N	Oral intake reduced	10063743	Appetite disorders	Appetite and general nutritional disorders	Metabolism and nutrition disorders
AE	Y	10	Hypophagia	13	Other disorders	N	Reduced intake	N	Oral intake reduced	10063743	Appetite disorders	Appetite and general nutritional disorders	Metabolism and nutrition disorders
AE	Y	14	Hypophagia	13	Other disorders	N	Reduced intake	N	Oral intake reduced	10063743	Appetite disorders	Appetite and general nutritional disorders	Metabolism and nutrition disorders
AE	Y	03	Irritability	13	Other disorders	N	Irritable/unsettled	N	Irritable	10022998	General signs and symptoms NEC	General system disorders NEC	General disorders and administration site conditions
AE	Y	05	Irritability	13	Other disorders	N	Irritable/unsettled	N	Irritable	10022998	General signs and symptoms NEC	General system disorders NEC	General disorders and administration site conditions
AE	Y	06	Irritability	13	Other disorders	N	Irritable/unsettled	N	Irritable	10022998	General signs and symptoms NEC	General system disorders NEC	General disorders and administration site conditions
AE	Y	09	Irritability	13	Other disorders	N	Irritable/unsettled	N	Irritable	10022998	General signs and symptoms NEC	General system disorders NEC	General disorders and administration site conditions
AE	Y	11	Irritability	13	Other disorders	N	Irritable/unsettled	N	Irritable	10022998	General signs and symptoms NEC	General system disorders NEC	General disorders and administration site conditions
AE	Y	02	Vomiting	2	Gastrointestinal disorders	N	Vomiting	N	Vomiting	10047700	Nausea and vomiting symptoms	Gastrointestinal signs and symptoms	Gastrointestinal disorders
AE	Y	04	Vomiting	2	Gastrointestinal disorders	N	Vomiting	N	Vomiting	10047700	Nausea and vomiting symptoms	Gastrointestinal signs and symptoms	Gastrointestinal disorders
AE	Y	07	Vomiting	2	Gastrointestinal disorders	N	Vomiting	N	Vomiting	10047700	Nausea and vomiting symptoms	Gastrointestinal signs and symptoms	Gastrointestinal disorders
AE	Y	12	Vomiting	2	Gastrointestinal disorders	N	Vomiting	N	Vomiting	10047700	Nausea and vomiting symptoms	Gastrointestinal signs and symptoms	Gastrointestinal disorders
AE	Y	15	Vomiting	2	Gastrointestinal disorders	N	Vomiting	N	Vomiting	10047700	Nausea and vomiting symptoms	Gastrointestinal signs and symptoms	Gastrointestinal disorders
AE	Y	04	Cough	1	Respiratory system disorders	N	cough	N	Cough	10011224	Coughing and associated symptoms	Respiratory disorders NEC	Respiratory, thoracic and mediastinal disorders
AE	Y	08	Diarrhoea	2	Gastrointestinal disorders	N	non specific diarrhea without signs of dehydration	N	Diarrhea NOS	10012735	Diarrhoea (excl infective)	Gastrointestinal motility and defaecation conditions	Gastrointestinal disorders
AE	Y	03	Irritability	13	Other disorders	N	Irritable/unsettled	N	Irritable	10022998	General signs and symptoms NEC	General system disorders NEC	General disorders and administration site conditions
AE	Y	05	Irritability	13	Other disorders	N	Irritable/unsettled	N	Irritable	10022998	General signs and symptoms NEC	General system disorders NEC	General disorders and administration site conditions
AE	Y	07	Pneumonia	1	Respiratory system disorders	N	pneumonia suspected	Y	Pneumonia NOS	10035664	Lower respiratory tract and lung infections	Infections - pathogen unspecified	Infections and infestations
AE	Y	01	Pyrexia	10	Unspecified pyrexia	N	Fever	N	Fever	10037660	Febrile disorders	Body temperature conditions	General disorders and administration site conditions
AE	Y	02	Pyrexia	10	Unspecified pyrexia	N	Fever	N	Fever	10037660	Febrile disorders	Body temperature conditions	General disorders and administration site conditions
AE	Y	06	Nasopharyngitis	1	Respiratory system disorders	Y	common cold	N	Common cold	10028810	Upper respiratory tract infections	Infections - pathogen unspecified	Infections and infestations
AE	Y	02	Diarrhoea	2	Gastrointestinal disorders	N	diarrhea without sign of dehydration	N	Diarrhea NOS	10012735	Diarrhoea (excl infective)	Gastrointestinal motility and defaecation conditions	Gastrointestinal disorders
AE	Y	03	Irritability	13	Other disorders	N	Irritable/unsettled	N	Irritable	10022998	General signs and symptoms NEC	General system disorders NEC	General disorders and administration site conditions
AE	Y	01	Omphalitis	12	Other infections disease	N	omphalitis	N	Omphalitis	10030306	Infections NEC	Infections - pathogen unspecified	Infections and infestations
AE	Y	01	Irritability	13	Other disorders	N	Irritable/unsettled	N	Irritable	10022998	General signs and symptoms NEC	General system disorders NEC	General disorders and administration site conditions
AE	Y	02	Pyrexia	10	Unspecified pyrexia	N	Fever	N	Fever	10037660	Febrile disorders	Body temperature conditions	General disorders and administration site conditions
AE	Y	03	Constipation	2	Gastrointestinal disorders	N	CONSTIPATION	N	Constipation	10010774	Gastrointestinal atonic and hypomotility disorders NEC	Gastrointestinal motility and defaecation conditions	Gastrointestinal disorders
AE	Y	02	Diarrhoea	2	Gastrointestinal disorders	N	diarrhea without dehydration	N	Diarrhea NOS	10012735	Diarrhoea (excl infective)	Gastrointestinal motility and defaecation conditions	Gastrointestinal disorders
AE	Y	01	Dermatitis	3	Skin disorders	Y	dermatitis	N	Dermatitis NOS	10012431	Dermatitis and eczema	Epidermal and dermal conditions	Skin and subcutaneous tissue disorders
AE	Y	01	Pyrexia	10	Unspecified pyrexia	N	Fever	N	Fever	10037660	Febrile disorders	Body temperature conditions	General disorders and administration site conditions
AE	Y	01	Decreased activity	13	Other disorders	N	Reduced activity	N	Decreased activity	10011953	Asthenic conditions	General system disorders NEC	General disorders and administration site conditions
AE	Y	02	Irritability	13	Other disorders	N	Irritable/unsettled	N	Irritable	10022998	General signs and symptoms NEC	General system disorders NEC	General disorders and administration site conditions
AE	Y	04	Irritability	13	Other disorders	N	Irritable/unsettled	N	Irritable	10022998	General signs and symptoms NEC	General system disorders NEC	General disorders and administration site conditions
AE	Y	05	Irritability	13	Other disorders	N	Irritable/unsettled	N	Irritable	10022998	General signs and symptoms NEC	General system disorders NEC	General disorders and administration site conditions
AE	Y	06	Irritability	13	Other disorders	N	Irritable/unsettled	N	Irritable	10022998	General signs and symptoms NEC	General system disorders NEC	General disorders and administration site conditions
AE	Y	03	Vomiting	2	Gastrointestinal disorders	N	Vomiting	N	Vomiting	10047700	Nausea and vomiting symptoms	Gastrointestinal signs and symptoms	Gastrointestinal disorders
AE	Y	07	Diarrhoea	2	Gastrointestinal disorders	Y	diarrhea without dehydration	N	Diarrhea NOS	10012735	Diarrhoea (excl infective)	Gastrointestinal motility and defaecation conditions	Gastrointestinal disorders
AE	Y	02	Cough	1	Respiratory system disorders	N	cough	N	Cough	10011224	Coughing and associated symptoms	Respiratory disorders NEC	Respiratory, thoracic and mediastinal disorders
AE	Y	01	Pyrexia	10	Unspecified pyrexia	N	Fever	N	Fever	10037660	Febrile disorders	Body temperature conditions	General disorders and administration site conditions
AE	Y	01	Diarrhoea	2	Gastrointestinal disorders	N	diarrhea without dehydration	N	Diarrhea NOS	10012735	Diarrhoea (excl infective)	Gastrointestinal motility and defaecation conditions	Gastrointestinal disorders
AE	Y	04	Diarrhoea	2	Gastrointestinal disorders	N	Loose stool (< 3 in a 24 hour period)	N	Loose stools	10012735	Diarrhoea (excl infective)	Gastrointestinal motility and defaecation conditions	Gastrointestinal disorders
AE	Y	05	Diarrhoea	2	Gastrointestinal disorders	N	Loose stool (< 3 in a 24 hour period)	N	Loose stools	10012735	Diarrhoea (excl infective)	Gastrointestinal motility and defaecation conditions	Gastrointestinal disorders
AE	Y	07	Diarrhoea	2	Gastrointestinal disorders	N	Loose stool (< 3 in a 24 hour period)	N	Loose stools	10012735	Diarrhoea (excl infective)	Gastrointestinal motility and defaecation conditions	Gastrointestinal disorders
AE	Y	08	Diarrhoea	2	Gastrointestinal disorders	N	Loose stool (< 3 in a 24 hour period)	N	Loose stools	10012735	Diarrhoea (excl infective)	Gastrointestinal motility and defaecation conditions	Gastrointestinal disorders
AE	Y	02	Irritability	13	Other disorders	N	Irritable/unsettled	N	Irritable	10022998	General signs and symptoms NEC	General system disorders NEC	General disorders and administration site conditions
AE	Y	06	Irritability	13	Other disorders	N	Irritable/unsettled	N	Irritable	10022998	General signs and symptoms NEC	General system disorders NEC	General disorders and administration site conditions
AE	Y	03	Nasopharyngitis	1	Respiratory system disorders	Y	common cold	N	Common cold	10028810	Upper respiratory tract infections	Infections - pathogen unspecified	Infections and infestations
AE	Y	06	Diarrhoea	2	Gastrointestinal disorders	N	acute watery diarrhea without dehydration	N	Watery diarrhea	10012735	Diarrhoea (excl infective)	Gastrointestinal motility and defaecation conditions	Gastrointestinal disorders
AE	Y	05	Encephalitis	7	Central-peripheral nervous system disorders	N	meningoencephalitis suspected	Y	Meningoencephalitis	10014581	Central nervous system and spinal infections	Infections - pathogen unspecified	Infections and infestations
AE	Y	01	Malnutrition	9	Metabolism and nutrition disorders	N	malnutrition	N	Malnutrition NOS	10061273	General nutritional disorders NEC	Appetite and general nutritional disorders	Metabolism and nutrition disorders
AE	Y	02	Pneumonia	1	Respiratory system disorders	N	pneumonia	Y	Pneumonia NOS	10035664	Lower respiratory tract and lung infections	Infections - pathogen unspecified	Infections and infestations
AE	Y	08	Pyrexia	10	Unspecified pyrexia	N	Fever	N	Fever	10037660	Febrile disorders	Body temperature conditions	General disorders and administration site conditions
AE	Y	04	Ventricular septal defect	13	Other disorders	N	VSD (Ventricular Septal Defect)	N	VSD	10047298	Cardiac septal defects congenital	Cardiac and vascular disorders congenital	Congenital, familial and genetic disorders
[truncated: 7,887 more rows]

## Sheet: Non-AB Medication
domain	ndrugregimen	ageoncm	aehospitalized	cmatcn	cmindc	cmindcgroup	cmroute	cmduration(d)	cmtsn
[truncated: 7,586 more rows]
